# Supplementary material for: The application of additive manufacturing technology in pelvic surgery: A bibliometrics analysis
Source: Front Bioeng Biotechnol. 2023 Apr 6;11:1123459. doi: 10.3389/fbioe.2023.1123459 (PMC10117774; doi:10.3389/fbioe.2023.1123459)
Supplement: Supplementary file 1 [file DataSheet1.XLSX]

## Sheet: original data
FN Clarivate Analytics Web of Science
VR 1.0
PT J
AU Wang, J
Min, L
Lu, MX
Zhang, YQ
Wang, YT
Luo, Y
Zhou, Y
Duan, H
Tu, CQ
AF Wang, Jie
Min, Li
Lu, Minxun
Zhang, Yuqi
Wang, Yitian
Luo, Yi
Zhou, Yong
Duan, Hong
Tu, Chongqi
TI Three-dimensional-printed custom-made hemipelvic endoprosthesis for
primary malignancies involving acetabulum: the design solution and
surgical techniques
SO JOURNAL OF ORTHOPAEDIC SURGERY AND RESEARCH
LA English
DT Article; Proceedings Paper
CT 32nd Meeting of the European-Musculo-Skeletal-Oncology-Society (EMSOS)
CY MAY 15-17, 2019
CL Florence, ITALY
SP European Musculo Skeletal Oncol Soc
DE 3D-printed; Endoprosthesis; Hemipelvic reconstruction; Design solution;
Surgical technique
ID SADDLE PROSTHESIS; TUMOR RESECTION; RECONSTRUCTION; OSSEOINTEGRATION;
SYSTEM
AB Background This study is to describe the detailed design and surgical techniques of three-dimensional (3D)-printed custom-made endoprosthesis for hemipelvic tumorous bone defect. Methods According to the pelvic tumor resection classification by Enneking and Dunham, the hemipelvis is divided into three zones including the ilium (P1), acetabulum (P2), and pubis and ischium (P3). Thirteen patient…
C1 [Wang, Jie; Min, Li; Lu, Minxun; Zhang, Yuqi; Wang, Yitian; Luo, Yi; Zhou, Yong; Duan, Hong; Tu, Chongqi] Sichuan Univ, West China Hosp, Dept Orthoped, 37 Guoxuexiang, Chengdu 610041, Sichuan, Peoples R China.
[Wang, Jie; Min, Li; Lu, Minxun; Zhang, Yuqi; Wang, Yitian; Luo, Yi; Zhou, Yong; Duan, Hong; Tu, Chongqi] Sichuan Univ, West China Hosp, Dept Orthoped, Bone & Joint 3D Printing & Biomech Lab, 37 Guoxuexiang, Chengdu 610041, Sichuan, Peoples R China.
RP Tu, CQ (通讯作者)，Sichuan Univ, West China Hosp, Dept Orthoped, 37 Guoxuexiang, Chengdu 610041, Sichuan, Peoples R China.; Tu, CQ (通讯作者)，Sichuan Univ, West China Hosp, Dept Orthoped, Bone & Joint 3D Printing & Biomech Lab, 37 Guoxuexiang, Chengdu 610041, Sichuan, Peoples R China.
EM tuchongqiscu@163.com
OI Duan, Hong/0000-0001-9430-5937
FU National Key Research and Development Program of China [2017YFB0702604];
Chengdu science and technology project [2017-CY02-00032-GX]; National
Natural Science Foundation of China [81801852]
FX This work was supported, in part, by the National Key Research and
Development Program of China (no. 2016YFC1102003), Chengdu science and
technology project (no. 2017-CY02-00032-GX), National Natural Science
Foundation of China (no. 81801852), and National Key Research and
Development Program of China (no. 2017YFB0702604).
CR Abudu A, 1997, J BONE JOINT SURG BR, V79B, P773, DOI 10.1302/0301-620X.79B5.6749
Angelini A, 2019, INT ORTHOP, V43, P123, DOI 10.1007/s00264-018-4232-0
Angelini A, 2015, ORTHOPEDICS, V38, P87, DOI 10.3928/01477447-20150204-51
Ayvaz M, 2014, SCI WORLD J, DOI 10.1155/2014/605019
Bose S, 2013, MATER TODAY, V16, P496, DOI 10.1016/j.mattod.2013.11.017
Bus MPA, 2017, CLIN ORTHOP RELAT R, V475, P686, DOI 10.1007/s11999-016-4805-4
Carlson DA, 2000, J ORTHOP TRAUMA, V14, P264, DOI 10.1097/00005131-200005000-00007
CLAIN A, 1965, BRIT J CANCER, V19, P15, DOI 10.1038/bjc.1965.3
Dai KR, 2007, J ARTHROPLASTY, V22, P981, DOI 10.1016/j.arth.2007.05.002
DALSTRA M, 1993, J BIOMECH, V26, P523, DOI 10.1016/0021-9290(93)90014-6
Danisman M, 2016, HIP INT, V26, pE14, DOI 10.5301/hipint.5000306
ENNEKING WF, 1978, J BONE JOINT SURG AM, V60, P731, DOI 10.2106/00004623-197860060-00002
ENNEKING WF, 1980, CLIN ORTHOP RELAT R, P106
ENNEKING WF, 1993, CLIN ORTHOP RELAT R, P241
Farfalli G L, 2015, Musculoskelet Surg, V99, P237, DOI 10.1007/s12306-015-0379-7
Gibon E, 2014, J ARTHROPLASTY, V29, P2091, DOI 10.1016/j.arth.2014.07.012
Guo W, 2007, CLIN ORTHOP RELAT R, P180, DOI 10.1097/BLO.0b013e31806165d5
Hara D, 2016, MAT SCI ENG C-MATER, V59, P1047, DOI 10.1016/j.msec.2015.11.025
Holzapfel BM, 2014, INT ORTHOP, V38, P1435, DOI 10.1007/s00264-014-2314-1
Issa SP, 2018, INT ORTHOP, V42, P1987, DOI 10.1007/s00264-018-3785-2
Jaiswal PK, 2008, J BONE JOINT SURG BR, V90B, P1222, DOI 10.1302/0301-620X.90B9.20758
Jansen JA, 2013, CLIN ORTHOP RELAT R, V471, P324, DOI 10.1007/s11999-012-2631-x
Karageorgiou V, 2005, BIOMATERIALS, V26, P5474, DOI 10.1016/j.biomaterials.2005.02.002
Liang H, 2017, BONE JOINT J, V99B, P267, DOI [10.1302/0301-620X.99B2.BJJ-2016-0654.R2, 10.1302/0301-620X.99B2.BJJ-2016-0654.R1]
Ozaki T, 2002, CLIN ORTHOP RELAT R, P197
Palmquist A, 2013, J BIOMATER APPL, V27, P1003, DOI 10.1177/0885328211431857
Puri A, 2012, J SURG ONCOL, V106, P417, DOI 10.1002/jso.23107
Shah FA, 2016, ACTA BIOMATER, V36, P296, DOI 10.1016/j.actbio.2016.03.033
Tabata Tomonori, 2015, Eur J Orthop Surg Traumatol, V25, P497, DOI 10.1007/s00590-014-1571-4
Taniguchi N, 2016, MAT SCI ENG C-MATER, V59, P690, DOI 10.1016/j.msec.2015.10.069
Wafa H, 2014, BONE JOINT J, V96B, P1404, DOI 10.1302/0301-620X.96B10.33470
Wang BC, 2018, INT ORTHOP, V42, P687, DOI 10.1007/s00264-017-3645-5
Wirbel RJ, 1999, ACTA ORTHOP SCAND, V70, P348, DOI 10.3109/17453679908997823
Wong KC, 2015, COMPUT AIDED SURG, V20, P14, DOI 10.3109/10929088.2015.1076039
Wong KC, 2007, COMPUT AIDED SURG, V12, P225, DOI 10.1080/10929080701536046
NR 35
TC 8
Z9 12
U1 1
U2 8
PU BMC
PI LONDON
PA CAMPUS, 4 CRINAN ST, LONDON N1 9XW, ENGLAND
SN 1749-799X
J9 J ORTHOP SURG RES
JI J. Orthop. Surg. Res.
PD NOV 27
PY 2019
VL 14
IS 1
AR 389
DI 10.1186/s13018-019-1455-8
PG 12
WC Orthopedics
WE Science Citation Index Expanded (SCI-EXPANDED); Conference Proceedings Citation Index - Science (CPCI-S)
SC Orthopedics
GA JR2JL
UT WOS:000499457800002
PM 31775805
OA gold, Green Published
DA 2022-10-31
ER
PT J
AU Yahaya, SA
Ripin, ZM
Ridzwan, MIZ
AF Yahaya, Suleiman Abimbola
Ripin, Zaidi Mohd
Ridzwan, Mohamad Ikhwan Zaini
TI Optimization of the Impact Attenuation Capability of Three-Dimensional
Printed Hip Protector Produced by Fused Deposition Modeling Using
Response Surface Methodology
SO 3D PRINTING AND ADDITIVE MANUFACTURING
LA English
DT Article; Early Access
DE additive manufacturing; fused deposition modeling; hip protector; impact
test; response surface methodology; optimization
ID FORCE ATTENUATION
AB Fused deposition modeling has provided a cheap and effective method for the rapid production of prototypes and functional products in many spheres of life. In this study, three-dimensional (3D) printing techniques to produce and optimize a hip protector that will assure clinical efficacy are presented. The I-Optimal design was used to optimize the hip protector's significant parameters (infill…
C1 [Yahaya, Suleiman Abimbola; Ripin, Zaidi Mohd; Ridzwan, Mohamad Ikhwan Zaini] Univ Sains Malaysia, Sch Mech Engn, Engn Campus, Nibong Tebal 14300, Malaysia.
[Yahaya, Suleiman Abimbola] Univ Ilorin, Dept Biomed Engn, Ilorin, Nigeria.
RP Yahaya, SA (通讯作者)，Univ Sains Malaysia, Sch Mech Engn, Engn Campus, Nibong Tebal 14300, Malaysia.
EM yahaya.say@student.usm.my
RI Ridzwan, Mohamad I Z/AGA-9345-2022; RIDZWAN, MOHAMAD IKHWAN
ZAINI/B-3382-2018; Yahaya, Suleiman/O-8394-2018
OI Ridzwan, Mohamad I Z/0000-0002-3826-2642; RIDZWAN, MOHAMAD IKHWAN
ZAINI/0000-0002-3826-2642; Yahaya, Suleiman/0000-0001-6328-7537
FU USM RUI grant by Universiti Sains Malaysia [1001/PMEKANIK/8014070];
Tertiary Education Trust Fund (TETFUND) through the University of
Ilorin, Ilorin, Nigeria
FX This research is financially supported by the USM RUI grant
(1001/PMEKANIK/8014070) disbursed by Universiti Sains Malaysia; S. A.
Yahaya acknowledges the financial support received from Tertiary
Education Trust Fund (TETFUND) through the University of Ilorin, Ilorin,
Nigeria.
CR Abdulrasheed M, 2020, SUSTAINABILITY-BASEL, V12, DOI 10.3390/su12176966
Attaran M, 2017, BUS HORIZONS, V60, P677, DOI 10.1016/j.bushor.2017.05.011
Bates SRG, 2019, MATER DESIGN, V162, P130, DOI 10.1016/j.matdes.2018.11.019
Brouwers L, 2018, 3D PRINT ADDIT MANUF, V5, P37, DOI 10.1089/3dp.2017.0043
Choi WJ, 2010, J BIOMECH, V43, P818, DOI 10.1016/j.jbiomech.2009.11.023
de Bot RTAL, 2020, OSTEOPOROSIS INT, V31, P1217, DOI 10.1007/s00198-019-05252-8
Dezaki ML., 2020, POLYM BASEL, V12, P1
Ertekin G, 2018, IOP CONF SER-MAT SCI, V459, DOI 10.1088/1757-899X/459/1/012038
Gibson I., 2015, ADDITIVE MANUFACTURI
Godec D, 2020, MATERIALS, V13, DOI 10.3390/ma13030774
Hall A, 2019, DISABIL REHABIL-ASSI, V14, P663, DOI 10.1080/17483107.2018.1491647
Hrysomallis C, 2009, J SCI MED SPORT, V12, P35, DOI 10.1016/j.jsams.2007.07.013
Huang SH, 2013, INT J ADV MANUF TECH, V67, P1191, DOI 10.1007/s00170-012-4558-5
ISO/ASTM, 2013, 52900 ISOASTM, P10, DOI DOI 10.1520/F2792-12A.2
Jeong Y, 2019, INT J PRECIS ENG MAN, V20, P273, DOI 10.1007/s12541-019-00053-9
Kumar L.J., 2019, 3D PRINT ADDIT MANUF, DOI [10.1007/978-981-13-0305-0, DOI 10.1007/978-981-13-0305-0]
Laing AC, 2011, J BIOMECH, V44, P2627, DOI 10.1016/j.jbiomech.2011.08.016
Li N, 2013, J BIOMECH, V46, P1140, DOI 10.1016/j.jbiomech.2013.01.007
Parandoush P, 2017, COMPOS STRUCT, V182, P36, DOI 10.1016/j.compstruct.2017.08.088
Park JH, 2019, POLYMERS-BASEL, V11, DOI 10.3390/polym11111800
Park JH, 2019, MATERIALS, V12, DOI 10.3390/ma12203440
Plant DJ., 2014, THESIS IMPERIAL COLL
Robinovitch SN, 1995, J BIOMECH ENG-T ASME, V117, P409, DOI 10.1115/1.2794200
Song YL, 2018, J APPL BIOMATER FUNC, V16, P32, DOI 10.1177/2280800017751471
Spoerk M, 2020, J APPL POLYM SCI, V137, DOI 10.1002/app.48545
Wardiningsih W, 2019, TEXT RES J, V89, P1408, DOI 10.1177/0040517518770683
Wong Kaufui V., 2012, ISRN Mechanical Engineering, DOI 10.5402/2012/208760
Yahaya SA, 2021, MATER RES EXPRESS, V8, DOI 10.1088/2053-1591/abd2f7
Yahaya S. A., 2020, IOP Conference Series: Materials Science and Engineering, V920, DOI 10.1088/1757-899X/920/1/012029
Yahaya SA, 2020, OSTEOPOROSIS INT, V31, P43, DOI 10.1007/s00198-019-05128-x
Yang WX, 2020, 3D PRINT ADDIT MANUF, V7, P326, DOI 10.1089/3dp.2020.0114
Yum H, 2020, J MECH SCI TECHNOL, V34, P5351, DOI 10.1007/s12206-020-1135-y
NR 32
TC 0
Z9 0
U1 4
U2 12
PU MARY ANN LIEBERT, INC
PI NEW ROCHELLE
PA 140 HUGUENOT STREET, 3RD FL, NEW ROCHELLE, NY 10801 USA
SN 2329-7662
EI 2329-7670
J9 3D PRINT ADDIT MANUF
JI 3D Print. Addit. Manuf.
DI 10.1089/3dp.2021.0014
EA JUL 2021
PG 13
WC Engineering, Manufacturing; Materials Science, Multidisciplinary
WE Science Citation Index Expanded (SCI-EXPANDED)
SC Engineering; Materials Science
GA TH4WQ
UT WOS:000672092000001
DA 2022-10-31
ER
PT J
AU Bastawrous, S
Wake, N
Levin, D
Ripley, B
AF Bastawrous, Sarah
Wake, Nicole
Levin, Dmitry
Ripley, Beth
TI Principles of three-dimensional printing and clinical applications
within the abdomen and pelvis
SO ABDOMINAL RADIOLOGY
LA English
DT Article
DE 3D printing; 3-D printing; Additive manufacturing; Abdominal imaging;
Pre-surgical planning
ID ABDOMINAL AORTIC-ANEURYSM; RENAL-CANCER; MRI DATA; MODELS; MANAGEMENT;
REPAIR; RECONSTRUCTION; ANATOMY; KIDNEY; TUMOR
AB Improvements in technology and reduction in costs have led to widespread interest in three-dimensional (3D) printing. 3D-printed anatomical models contribute to personalized medicine, surgical planning, and education across medical specialties, and these models are rapidly changing the landscape of clinical practice. A physical object that can be held in one's hands allows for significant adva…
C1 [Bastawrous, Sarah; Ripley, Beth] Univ Washington, Dept Radiol, Sch Med, 1959 NE Pacific St, Seattle, WA 98195 USA.
[Bastawrous, Sarah; Ripley, Beth] VA Puget Sound Hlth Care Syst, Dept Radiol, Mail Box 358280,S-114 Radiol,1660 S Columbia Way, Seattle, WA 98108 USA.
[Wake, Nicole] NYU, Dept Radiol, Sch Med, Ctr Adv Imaging Innovat & Res, 560 1St Ave, New York, NY 10016 USA.
[Wake, Nicole] NYU, Sch Med, Bernard & Irene Schwartz Ctr Biomed Imaging, New York, NY USA.
[Wake, Nicole] NYU, Sch Med, Sackler Inst Grad Biomed Sci, New York, NY USA.
[Levin, Dmitry] Univ Washington, Div Cardiol, Dept Med, Sch Med, 1959 NE Pacific St, Seattle, WA 98195 USA.
RP Ripley, B (通讯作者)，Univ Washington, Dept Radiol, Sch Med, 1959 NE Pacific St, Seattle, WA 98195 USA.; Ripley, B (通讯作者)，VA Puget Sound Hlth Care Syst, Dept Radiol, Mail Box 358280,S-114 Radiol,1660 S Columbia Way, Seattle, WA 98108 USA.
EM Beth.ripley2@va.gov
OI ripley, beth/0000-0001-7723-169X; Bastawrous, Sarah/0000-0002-7690-3121
CR Adams F, 2017, ANN BIOMED ENG, V45, P963, DOI 10.1007/s10439-016-1757-5
Aluwee SAZBS, 2017, RADIOL PHYS TECHNOL, V10, P279, DOI 10.1007/s12194-017-0397-2
Andolfi C, 2017, J LAPAROENDOSC ADV S, V27, P512, DOI 10.1089/lap.2016.0421
Aranda JL, 2015, EUR J CARDIO-THORAC, V48, pE92, DOI 10.1093/ejcts/ezv265
Atug F, 2006, INT J UROL, V13, P857, DOI 10.1111/j.1442-2042.2006.01428.x
Baek MH, 2016, J SURG ONCOL, V114, P150, DOI 10.1002/jso.24292
Bernhard JC, 2016, WORLD J UROL, V34, P337, DOI 10.1007/s00345-015-1632-2
Chen DYT, 2009, J NATL COMPR CANC NE, V7, P635, DOI 10.6004/jnccn.2009.0044
Choy WJ, 2017, WORLD NEUROSURG, V105, DOI 10.1016/j.wneu.2017.05.133
Department of Health and Human Services: Center for Disease Control and Prevention and NCI, 2014, US CANC STAT 1999 20
Di Prima Matthew, 2016, 3D Print Med, V2, DOI 10.1186/s41205-016-0005-9
Ellison JS, 2013, INT J UROL, V20, P564, DOI 10.1111/j.1442-2042.2012.03222.x
George E, 2017, RADIOGRAPHICS, V5
Gross BC, 2014, ANAL CHEM, V86, P3240, DOI 10.1021/ac403397r
Hoang D, 2016, ANN TRANSL MED, V4, DOI 10.21037/atm.2016.12.18
Hsu CY, 2017, COMPUT BIOL MED, V82, P29, DOI 10.1016/j.compbiomed.2017.01.012
Hu ZZ, 2016, MEDICINE, V95, DOI 10.1097/MD.0000000000002683
Huang JH, 2017, VASCULAR, V25, P442, DOI 10.1177/1708538116682913
Huotilainen E, 2014, J CRANIO MAXILL SURG, V42, pE259, DOI 10.1016/j.jcms.2013.10.001
Ikegami T, 2013, NAT REV GASTRO HEPAT, V10, P697, DOI 10.1038/nrgastro.2013.195
Itagaki MW, 2015, DIAGN INTERV RADIOL, V21, P338, DOI 10.5152/dir.2015.14469
Janusziewicz R, 2016, P NATL ACAD SCI USA, V113, P11703, DOI 10.1073/pnas.1605271113
Javan R, 2016, ACAD RADIOL, V23, P1183, DOI 10.1016/j.acra.2016.04.010
Kang K, 2018, TISSUE ENG PT A, V24, P576, DOI [10.1089/ten.TEA.2017.0161, 10.1089/ten.tea.2017.0161]
Knoedler M, 2015, UROLOGY, V85, P1257, DOI 10.1016/j.urology.2015.02.053
Koleilat I, 2016, J VASC SURG, V64, P1789, DOI 10.1016/j.jvs.2015.09.044
Kolesky DB, 2014, ADV MATER, V26, P3124, DOI 10.1002/adma.201305506
Kong XX, 2016, J SURG EDUC, V73, P264, DOI 10.1016/j.jsurg.2015.10.002
Konno Takehiko, 2016, No Shinkei Geka, V44, P651, DOI 10.11477/mf.1436203350
Laronda MM, 2017, NAT COMMUN, V8, DOI 10.1038/ncomms15261
Leng Shuai, 2017, 3D Print Med, V3, P6, DOI 10.1186/s41205-017-0014-3
Leotta DF, 2015, J VASC SURG, V61, P1637, DOI 10.1016/j.jvs.2015.02.016
Maddox MM, 2018, J ROBOT SURG, V12, P27, DOI 10.1007/s11701-017-0680-6
Mafeld S, 2017, ANN TRANSL MED, V5, DOI 10.21037/atm.2017.01.16
Marconi S, 2016, UPDATES SURG, V68, P273, DOI 10.1007/s13304-016-0394-8
Marconi S, 2017, SURG ENDOSC, V31, P4102, DOI 10.1007/s00464-017-5457-5
Marro A, 2016, CURR PROBL DIAGN RAD, V45, P2, DOI 10.1067/j.cpradiol.2015.07.009
Matsumoto JS, 2015, RADIOGRAPHICS, V35, P1990, DOI 10.1148/rg.2015140260
Meess K. M., 2017, P SPIE INT SOC OPT E
Mitsouras D, 2015, RADIOGRAPHICS, V35, P1966, DOI 10.1148/rg.2015140320
Neequaye SK, 2007, J VASC SURG, V46, P1055, DOI 10.1016/j.jvs.2007.05.041
Park EK, 2016, J CRANIOFAC SURG, V27, P943, DOI 10.1097/SCS.0000000000002656
Powell JT, 2017, BRIT J SURG, V104, P166, DOI 10.1002/bjs.10430
Reis SP, 2017, J AM COLL RADIOL, V14, pS258, DOI 10.1016/j.jacr.2017.01.027
Reise JA, 2010, EUR J VASC ENDOVASC, V39, P55, DOI 10.1016/j.ejvs.2009.08.008
Ripley B, 2017, J MAGN RESON IMAGING, V45, P635, DOI 10.1002/jmri.25526
de Galarreta SR, 2017, J BIOMECH, V57, P161, DOI 10.1016/j.jbiomech.2017.04.001
Schulz-Wendtland R, 2017, J SURG ONCOL, V115, P238, DOI 10.1002/jso.24510
Shin T, 2016, EUR UROL, V69, P377, DOI 10.1016/j.eururo.2015.09.024
Siegel RL, 2017, CA-CANCER J CLIN, V67, P7, DOI 10.3322/caac.21387
Silberstein JL, 2014, UROLOGY, V84, P268, DOI 10.1016/j.urology.2014.03.042
Simhan J, 2011, EUR UROL, V60, P724, DOI 10.1016/j.eururo.2011.05.030
Sivarajan G, 2012, UROL CLIN N AM, V39, P149, DOI 10.1016/j.ucl.2012.01.001
Starnes BW, 2013, J VASC SURG, V58, P311, DOI 10.1016/j.jvs.2013.01.029
Suzuki M, 2004, ACTA OTO-LARYNGOL, V124, P400, DOI 10.1080/00016480410016478
Taher F, 2017, J VASC SURG, V65, P1591, DOI 10.1016/j.jvs.2016.10.108
Tam MD, 2016, VASC ENDOVASC SURG, V50, P4, DOI 10.1177/1538574415623651
TAYLOR SM, 1994, ARCH SURG-CHICAGO, V129, P734
Torres IO, 2017, EUR J VASC ENDOVASC, V54, P247, DOI 10.1016/j.ejvs.2017.05.011
Tran-Gia J, 2016, J NUCL MED, V57, P1998, DOI 10.2967/jnumed.116.178046
Wake N, 2016, CLIN RADIOL, V71, P610, DOI 10.1016/j.crad.2016.02.012
Wake N, 2017, ABDOM RADIOL, V42, P1501, DOI 10.1007/s00261-016-1022-2
Waran V, 2012, J CLIN NEUROSCI, V19, P574, DOI 10.1016/j.jocn.2011.07.031
Werner H, 2015, CHILD NERV SYST, V31, P511, DOI 10.1007/s00381-015-2641-6
Westerman ME, 2016, EUR UROL FOCUS, V2, P574, DOI 10.1016/j.euf.2016.12.009
Wong KC, 2015, COMPUT AIDED SURG, V20, P14, DOI 10.3109/10929088.2015.1076039
Yuan D, 2017, SCI REP-UK, V7, DOI 10.1038/s41598-017-00644-4
Zargar H, 2015, BJU INT, V116, P407, DOI 10.1111/bju.12933
Zein NN, 2013, LIVER TRANSPLANT, V19, P1304, DOI 10.1002/lt.23729
Zhang Y, 2016, WORLD J UROL, V34, P533, DOI 10.1007/s00345-015-1530-7
NR 70
TC 13
Z9 14
U1 2
U2 17
PU SPRINGER
PI NEW YORK
PA 233 SPRING ST, NEW YORK, NY 10013 USA
SN 2366-004X
EI 2366-0058
J9 ABDOM RADIOL
JI Abdom. Radiol.
PD OCT
PY 2018
VL 43
IS 10
BP 2809
EP 2822
DI 10.1007/s00261-018-1554-8
PG 14
WC Radiology, Nuclear Medicine & Medical Imaging
WE Science Citation Index Expanded (SCI-EXPANDED)
SC Radiology, Nuclear Medicine & Medical Imaging
GA GS8NA
UT WOS:000443967100031
PM 29619525
DA 2022-10-31
ER
PT J
AU Fang, C
Cai, H
Kuong, E
Chui, E
Siu, YC
Ji, T
Drstvensek, I
AF Fang, Christian
Cai, Hong
Kuong, Evelyn
Chui, Elvis
Siu, Yuk Chuen
Ji, Tao
Drstvensek, Igor
TI Surgical applications of three-dimensional printing in the pelvis and
acetabulum: from models and tools to implants
SO UNFALLCHIRURG
LA English
DT Article
DE 3Dprinting; Pelvis; Orthopaedics; Hip replacement; Pelvic tumour
ID PATIENT-SPECIFIC INSTRUMENTS; TUMOR RESECTION; SURGERY; RECONSTRUCTION;
FRACTURE; GUIDES; TEMPLATES; ACCURACY; FIXATION; PLATES
AB There are numerous orthopaedic applications of three-dimensional (3D)printing for the pelvis and acetabulum. The authors reviewed recently published articles and summarized their experience. 3Dprinted anatomical models are particularly useful in pelvic and acetabular fracture surgery for planning, implant templating and for anatomical assessment of pathologies such as CAM-type femoroacetabular…
C1 [Fang, Christian; Kuong, Evelyn] Univ Hong Kong, Queen Mary Hosp, Dept Orthopaed & Traumatol, Hong Kong, Peoples R China.
[Cai, Hong] Peking Univ, Dept Orthoped, Hosp 3, Beijing, Peoples R China.
[Chui, Elvis] Chinese Univ Hong Kong, Prince Wales Hosp, Dept Orthopaed & Traumatol, Hong Kong, Peoples R China.
[Siu, Yuk Chuen] North Dist Hosp, Dept Orthopaed & Traumatol, Hong Kong, Peoples R China.
[Ji, Tao] Peking Univ, Peoples Hosp, Key Lab Musculoskeletal Tumor Beijing, Beijing, Peoples R China.
[Drstvensek, Igor] Univ Maribor, Fac Mech Engn, Maribor, Slovenia.
RP Fang, C (通讯作者)，Univ Hong Kong, Queen Mary Hosp, Dept Orthopaed & Traumatol, Hong Kong, Peoples R China.
EM fangcx@gmail.com
RI Drstvenšek, Igor/AAH-3196-2021
OI Drstvensek, Igor/0000-0002-3723-2636
CR Angelini A, 2019, INT ORTHOP, V43, P123, DOI 10.1007/s00264-018-4232-0
Berend ME, 2018, BONE JOINT J, V100B, P50, DOI [10.1302/0301-620X.10061.BJJ-2017-0362.R1, 10.1302/0301-620X.100B1.BJJ-2017-0362.R1]
Boudissa M, 2018, EXPERT REV MED DEVIC, V15, P81, DOI 10.1080/17434440.2017.1413347
Brouwers L, 2019, EUR J TRAUMA EMERG S, V45, P1013, DOI 10.1007/s00068-018-0970-3
Buller L, 2013, J ARTHROPLASTY, V28, P631, DOI 10.1016/j.arth.2012.12.001
Cernat E, 2016, CHIRURGIA-BUCHAREST, V111, P439, DOI 10.21614/chirurgia.111.5.439
Chen XJ, 2016, COMPUT METH PROG BIO, V125, P66, DOI 10.1016/j.cmpb.2015.10.020
Chen X, 2017, INJURY, V48, P1147, DOI 10.1016/j.injury.2017.03.009
Childs S, 2018, ORTHOP J SPORTS MED, V6, DOI 10.1177/2325967118794645
Cignoni P., 2008, 6 EUR IT CHAPT C, P129, DOI DOI 10.2312/LOCALCHAPTEREVENTS/ITALCHAP/ITALIANCHAPCONF2008/129-136
Cromeens BP, 2017, J SURG RES, V216, P18, DOI 10.1016/j.jss.2017.04.003
Fadero PE, 2014, SURG-J R COLL SURG E, V12, P328, DOI 10.1016/j.surge.2014.03.008
Fedorov A, 2012, MAGN RESON IMAGING, V30, P1323, DOI 10.1016/j.mri.2012.05.001
Gouin Francois, 2014, Sarcoma, V2014, P842709, DOI 10.1155/2014/842709
Holzapfel BM, 2014, INT ORTHOP, V38, P1435, DOI 10.1007/s00264-014-2314-1
Hung CC, 2019, INT ORTHOP, V43, P425, DOI 10.1007/s00264-018-3963-2
Kim JW, 2018, J ORTHOP SCI, V23, P383, DOI 10.1016/j.jos.2017.12.010
Liang H, 2017, BONE JOINT J, V99B, P267, DOI [10.1302/0301-620X.99B2.BJJ-2016-0654.R2, 10.1302/0301-620X.99B2.BJJ-2016-0654.R1]
Liu ZJ, 2017, ORTHOP SURG, V9, P257, DOI 10.1111/os.12324
Merema BJ, 2017, INJURY, V48, P2540, DOI 10.1016/j.injury.2017.08.059
Mumith A, 2018, BONE JOINT J, V100B, P455, DOI 10.1302/0301-620X.100B4.BJJ-2017-0662.R2
Perez M, 2012, P ANN INT SOL FREEF
Sakai T, 2014, INT J MED ROBOT COMP, V10, P113, DOI 10.1002/rcs.1547
Sanchez-Perez C, 2018, INJURY, V49, pS36, DOI 10.1016/j.injury.2018.07.014
Shon HC, 2018, ULUS TRAVMA ACIL CER, V24, P369, DOI 10.5505/tjtes.2018.47690
Small T, 2014, J ARTHROPLASTY, V29, P1030, DOI 10.1016/j.arth.2013.10.006
Upex P, 2017, ORTHOP TRAUMATOL-SUR, V103, P331, DOI 10.1016/j.otsr.2016.11.021
Wong KC, 2016, INT J COMPUT ASS RAD, V11, P307, DOI 10.1007/s11548-015-1250-x
Wong Tak Man, 2017, J Orthop Surg (Hong Kong), V25, p2309499016684077, DOI 10.1177/2309499016684077
Wong TT, 2018, AM J ROENTGENOL, V211, pW116, DOI 10.2214/AJR.17.19400
Wu XB, 2015, CHINESE MED J-PEKING, V128, P477, DOI 10.4103/0366-6999.151088
Wyatt MC, 2015, HIP INT, V25, P375, DOI 10.5301/hipint.5000294
Xu M, 2014, ORTHOPEDICS, V37, pE660, DOI 10.3928/01477447-20140626-59
Zeng CJ, 2016, INJURY, V47, P2223, DOI 10.1016/j.injury.2016.03.015
Zhang Yu-Dong, 2018, Zhongguo Gu Shang, V31, P465, DOI 10.3969/j.issn.1003-0034.2018.05.013
Zhou Y, 2016, MEDICINE, V95, DOI 10.1097/MD.0000000000005557
NR 37
TC 43
Z9 46
U1 8
U2 39
PU SPRINGER
PI NEW YORK
PA ONE NEW YORK PLAZA, SUITE 4600, NEW YORK, NY, UNITED STATES
SN 0177-5537
EI 1433-044X
J9 UNFALLCHIRURG
JI Unfallchirurg
PD APR
PY 2019
VL 122
IS 4
BP 278
EP 285
DI 10.1007/s00113-019-0626-8
PG 8
WC Emergency Medicine; Surgery
WE Science Citation Index Expanded (SCI-EXPANDED)
SC Emergency Medicine; Surgery
GA HS4CH
UT WOS:000463808900007
PM 30887060
OA Green Published, hybrid
DA 2022-10-31
ER
PT J
AU Zerr, J
Chatzinoff, Y
Chopra, R
Estrera, K
Chhabra, A
AF Zerr, Joseph
Chatzinoff, Yonatan
Chopra, Rajiv
Estrera, Kenneth
Chhabra, Avneesh
TI Three-dimensional printing for preoperative planning of total hip
arthroplasty revision: case report
SO SKELETAL RADIOLOGY
LA English
DT Article
DE 3D printing; Hip replacement; Hip revision; 3D model; Infection
ID FRACTURES; FIXATION; MODEL; RECONSTRUCTION; CLASSIFICATION; TEMPLATES;
TOOL
AB Three dimensional (3D) printing can be used to create material models to aid preoperative planning of complex orthopedic procedures as exemplified by this case of total hip arthroplasty failure due to infection with resulting severe acetabular bone stock deficiency. The 3D model allowed for trialing of the acetabular component to determine cup size, position, and screw placement. Most importan…
C1 [Zerr, Joseph; Chatzinoff, Yonatan; Chopra, Rajiv; Chhabra, Avneesh] Univ Texas Southwestern Med Ctr Dallas, Dept Radiol, 5323 Harry Hines Blvd, Dallas, TX 75390 USA.
[Chopra, Rajiv] Univ Texas Southwestern Med Ctr Dallas, Adv Imaging Res Ctr, 5323 Harry Hines Blvd, Dallas, TX 75390 USA.
[Estrera, Kenneth] Univ Texas Southwestern Med Ctr Dallas, Dept Orthopaed Surg, 5323 Harry Hines Blvd, Dallas, TX 75390 USA.
RP Chhabra, A (通讯作者)，Univ Texas Southwestern Med Ctr Dallas, Dept Radiol, 5323 Harry Hines Blvd, Dallas, TX 75390 USA.
EM Avneesh.Chhabra@UTSouthwestern.edu
RI Chopra, Rajiv/A-8367-2013
OI Chopra, Rajiv/0000-0003-3605-6076
CR Bizzotto N, 2015, SURG INNOV, V22, P548, DOI 10.1177/1553350614547773
Chung KJ, 2014, FOOT ANKLE INT, V35, P1231, DOI 10.1177/1071100714544522
Ciocca L, 2009, COMPUT MED IMAG GRAP, V33, P58, DOI 10.1016/j.compmedimag.2008.10.005
Fedorov A, 2012, MAGN RESON IMAGING, V30, P1323, DOI 10.1016/j.mri.2012.05.001
Giovinco NA, 2012, J FOOT ANKLE SURG, V51, P387, DOI 10.1053/j.jfas.2012.01.014
Gittard Shaun D., 2009, Biotechnology Journal, V4, P129, DOI 10.1002/biot.200800233
Guarino J, 2007, J PEDIATR ORTHOPED, V27, P955, DOI 10.1097/bpo.0b013e3181594ced
Holubar SD, 2009, STUD HEALTH TECHNOL, V142, P122, DOI 10.3233/978-1-58603-964-6-122
Hurson C, 2007, INJURY, V38, P1158, DOI 10.1016/j.injury.2007.05.020
Jastifer JR, 2016, J FOOT ANKLE SURG
Li HW, 2016, CLIN ORTHOP RELAT R, V474, P731, DOI 10.1007/s11999-015-4587-0
Ma LM, 2016, SCI REP-UK, V6, DOI 10.1038/srep23335
McGurk M, 1997, ANN ROY COLL SURG, V79, P169
Paprosky W G, 1994, J Arthroplasty, V9, P33, DOI 10.1016/0883-5403(94)90135-X
Windisch G, 2007, J ANAT, V210, P761, DOI 10.1111/j.1469-7580.2007.00732.x
Xu J, 2015, J ARTHROPLASTY, V30, P1963, DOI 10.1016/j.arth.2015.05.033
Zeng CJ, 2015, INT J CLIN EXP MED, V8, P13039
NR 17
TC 15
Z9 17
U1 0
U2 34
PU SPRINGER
PI NEW YORK
PA 233 SPRING ST, NEW YORK, NY 10013 USA
SN 0364-2348
EI 1432-2161
J9 SKELETAL RADIOL
JI Skeletal Radiol.
PD OCT
PY 2016
VL 45
IS 10
BP 1431
EP 1435
DI 10.1007/s00256-016-2444-1
PG 5
WC Orthopedics; Radiology, Nuclear Medicine & Medical Imaging
WE Science Citation Index Expanded (SCI-EXPANDED)
SC Orthopedics; Radiology, Nuclear Medicine & Medical Imaging
GA DV6PB
UT WOS:000383057800016
PM 27480617
DA 2022-10-31
ER
PT J
AU Dong, LL
Guo, PN
Liu, R
Zuo, Q
Liu, YX
Wang, L
Li, DC
AF Dong, Lele
Guo, Pengnian
Liu, Rui
Zuo, Qiang
Liu, Yaxiong
Wang, Ling
Li, Dichen
TI Three-dimensional printing technology facilitates customized pelvic
prosthesis implantation in malignant tumor surgery: a case report
SO INTERNATIONAL JOURNAL OF CLINICAL AND EXPERIMENTAL MEDICINE
LA English
DT Article
DE Computer-aided design; pelvic tumor; custom-designed prosthesis; 3D
printing; pelvic prosthesis
AB This report presents a case of the application of a customized three-dimensional (3D) printed pelvic prosthesis for the treatment of pelvic malignant tumor in one patient. The pelvic mass was scanned by computer tomography (CT) to obtain two-dimensional data and a 3D digital model was reconstructed using Mimics software. The physical model was then printed using a 3D printer. The tumor resecti…
C1 [Dong, Lele; Guo, Pengnian; Liu, Rui; Zuo, Qiang] Baotou Med Coll, Affiliated Hosp 1, Dept Orthoped, 41 Linyin Rd, Baotou, Inner Mongolia, Peoples R China.
[Liu, Yaxiong; Wang, Ling; Li, Dichen] Xi An Jiao Tong Univ, State Key Lab Mfg Syst Engn, Xian, Shaanxi, Peoples R China.
RP Dong, LL (通讯作者)，Baotou Med Coll, Affiliated Hosp 1, Dept Orthoped, 41 Linyin Rd, Baotou, Inner Mongolia, Peoples R China.
EM chinagpn@163.com
FU Baotou Science and Technology Bureau [2014S2003-5-1]; Scientific
research fund of Baotou Medical College [BYJJ-QM 2016108]
FX We acknowledge the work of the engineer involved in the design and
printing of the prosthesis in this case (Qin Mian, Ningbo Trando 3D
Medical Technology, Co. Ltd.). This work was supported by Baotou Science
and Technology Bureau grant (2014S2003-5-1) and was supported by
Scientific research fund of Baotou Medical College (BYJJ-QM 2016108).
CR Guo W, 2010, J SURG ONCOL, V101, P160, DOI 10.1002/jso.21442
Lietman Steven A, 2010, Cleve Clin J Med, V77 Suppl 1, pS8, DOI 10.3949/ccjm.77.s1.02
Pala E, 2013, J SURG ONCOL, V108, P403, DOI 10.1002/jso.23414
Pant R, 2001, INT ORTHOP, V24, P311, DOI 10.1007/s002640000197
Satcher RL, 2003, CLIN ORTHOP RELAT R, P209, DOI 10.1097/01.blo.0000057791.10364.7c
NR 5
TC 2
Z9 2
U1 2
U2 11
PU E-CENTURY PUBLISHING CORP
PI MADISON
PA 40 WHITE OAKS LN, MADISON, WI 53711 USA
SN 1940-5901
J9 INT J CLIN EXP MED
JI Int. J. Clin. Exp. Med.
PY 2017
VL 10
IS 7
BP 11020
EP 11025
PG 6
WC Medicine, Research & Experimental
WE Science Citation Index Expanded (SCI-EXPANDED)
SC Research & Experimental Medicine
GA FB3QS
UT WOS:000406058200143
DA 2022-10-31
ER
PT J
AU Hothi, H
Dall'Ava, L
Henckel, J
Di Laura, A
Iacoviello, F
Shearing, P
Hart, A
AF Hothi, Harry
Dall'Ava, Lorenzo
Henckel, Johann
Di Laura, Anna
Iacoviello, Francesco
Shearing, Paul
Hart, Alister
TI Evidence of structural cavities in 3D printed acetabular cups for total
hip arthroplasty
SO JOURNAL OF BIOMEDICAL MATERIALS RESEARCH PART B-APPLIED BIOMATERIALS
LA English
DT Article
DE 3D printing; acetabular cups; additive manufacturing; orthopedic
implants; structural cavities
ID POROSITY; COMPONENTS; EPIDEMIOLOGY; TOMOGRAPHY
AB The use of three-dimensional (3D) printing to manufacture off-the-shelf titanium acetabular cups for hip arthroplasty has increased; however, the impact of this manufacturing technology is yet not fully understood. Although several studies have described the presence of structural cavities in 3D printed parts, there has been no analysis of full postproduction acetabular components. The aim of …
C1 [Hothi, Harry; Dall'Ava, Lorenzo; Henckel, Johann; Di Laura, Anna; Hart, Alister] Univ Coll London, Inst Orthopaed & Musculoskeletal Sci, Stanmore, Middx, England.
[Hothi, Harry; Dall'Ava, Lorenzo; Henckel, Johann; Di Laura, Anna; Hart, Alister] Royal Natl Orthopaed Hosp, Stanmore, Middx, England.
[Iacoviello, Francesco; Shearing, Paul] UCL, Electrochem Innovat Lab, Dept Chem Engn, London, England.
RP Hothi, H; Dall'Ava, L (通讯作者)，Univ Coll London, Royal Natl Orthopaed Hosp, Inst Orthopaed & Musculoskeletal Sci, Brockley Hill, Stanmore HA7 4LP, Middx, England.
EM h.hothi@ucl.ac.uk
RI Iacoviello, Francesco/AAW-9047-2020; Shearing, Paul/K-3114-2013; Hart,
Alister/I-2948-2014
OI Iacoviello, Francesco/0000-0003-3564-2380; DI Laura,
Anna/0000-0002-4212-3741; Shearing, Paul/0000-0002-1387-9531; Hart,
Alister/0000-0003-1281-6886
FU Rosetrees Trust; Stoneygate Trust; RNOH Charity; Maurice Hatter
Foundation
FX Rosetrees Trust and the Stoneygate Trust; RNOH Charity; The Maurice
Hatter Foundation
CR Bozic KJ, 2009, J BONE JOINT SURG AM, V91A, P128, DOI 10.2106/JBJS.H.00155
De Meo F, 2018, HIP INT, V28, P61, DOI 10.1177/1120700018812992
DebRoy T, 2018, PROG MATER SCI, V92, P112, DOI 10.1016/j.pmatsci.2017.10.001
Delta T. T., 2012, ACETABULAR SYSTEM K1
du Plessis A, 2018, 3D PRINT ADDIT MANUF, V5, P227, DOI 10.1089/3dp.2018.0060
du Plessis A, 2016, 3D PRINT ADDIT MANUF, V3, P175, DOI 10.1089/3dp.2016.0012
du Plessis A, 2016, 3D PRINT ADDIT MANUF, V3, P48, DOI 10.1089/3dp.2015.0034
Frank R. M., 2013, THIN FILMS COATINGS, P69
Gong H., 2014, ADDIT MANUF, V1-4, P87, DOI DOI 10.1016/J.ADDMA.2014.08.002
Gong HJ, 2015, MATER DESIGN, V86, P545, DOI 10.1016/j.matdes.2015.07.147
Iebba M, 2017, J MATER ENG PERFORM, V26, P4138, DOI 10.1007/s11665-017-2796-2
Kasperovich G, 2016, MATER DESIGN, V105, P160, DOI 10.1016/j.matdes.2016.05.070
Khairallah SA, 2016, ACTA MATER, V108, P36, DOI 10.1016/j.actamat.2016.02.014
Kruth JP, 2011, CIRP ANN-MANUF TECHN, V60, P821, DOI 10.1016/j.cirp.2011.05.006
Leuders S., 2013, INT J FATIGUE, V48, P300, DOI DOI 10.1016/J.IJFATIGUE.2012.11.011
Mctighe T., 2015, METALLIC ALLOYS TOTA, P1
Mpact, 2018, 3D MET IMPL AUGM 3D
Mumith A, 2018, BONE JOINT J, V100B, P455, DOI 10.1302/0301-620X.100B4.BJJ-2017-0662.R2
Murr LE, 2018, MATER TECHNOL, V33, P57, DOI 10.1080/10667857.2017.1389052
Muth J, 2013, JOM-US, V65, P318, DOI 10.1007/s11837-012-0528-5
National Joint Registry for England Wales Northern Ireland and the Isle of Man, 2019, 15 NAT JOINT REG ENG
Patel A, 2015, BONE JOINT J, V97B, P1076, DOI 10.1302/0301-620X.97B8.35170
Perticarini L, 2015, BMC MUSCULOSKEL DIS, V16, DOI 10.1186/s12891-015-0822-9
Regis M, 2015, MRS BULL, V40, P137, DOI 10.1557/mrs.2015.1
Sames WJ, 2016, INT MATER REV, V61, P315, DOI 10.1080/09506608.2015.1116649
Spears IR, 1999, J BIOMECH, V32, P1183, DOI 10.1016/S0021-9290(99)00121-9
Steno B, 2015, INT ORTHOP, V39, P389, DOI 10.1007/s00264-014-2509-5
Trident, 2016, 2 TRIT AC SHELL K161
Wits WW, 2016, CIRP ANN-MANUF TECHN, V65, P201, DOI 10.1016/j.cirp.2016.04.054
NR 29
TC 5
Z9 5
U1 2
U2 15
PU WILEY
PI HOBOKEN
PA 111 RIVER ST, HOBOKEN 07030-5774, NJ USA
SN 1552-4973
EI 1552-4981
J9 J BIOMED MATER RES B
JI J. Biomed. Mater. Res. Part B
PD JUL
PY 2020
VL 108
IS 5
BP 1779
EP 1789
DI 10.1002/jbm.b.34520
EA NOV 2019
PG 11
WC Engineering, Biomedical; Materials Science, Biomaterials
WE Science Citation Index Expanded (SCI-EXPANDED)
SC Engineering; Materials Science
GA LG8RJ
UT WOS:000498420500001
PM 31769198
OA Green Submitted
DA 2022-10-31
ER
PT J
AU Zhang, YQ
Wen, LJ
Zhang, J
Yan, GL
Zhou, Y
Huang, B
AF Zhang, Yaqing
Wen, Lianjiang
Zhang, Jun
Yan, Guoliang
Zhou, Yue
Huang, Bo
TI Three-dimensional printing and computer navigation assisted
hemipelvectomy for en bloc resection of osteochondroma
SO MEDICINE
LA English
DT Article
DE computer navigation; hemipelvectomy; en bloc resection; osteochondroma;
three-dimensional printing
ID TUMOR RESECTION; PELVIS; RECONSTRUCTION; SURGERY
AB Rationale: Three-dimensional (3D) printed templates can be designed to match an individual's anatomy, allowing surgeons to refine preoperative planning. In addition, the use of computer navigation (NAV) is gaining popularity to improve surgical accuracy in the resection of pelvic tumors. However, its use in combination with 3D printing to assist complex pelvic tumor resection has not been repo…
Patient concerns: A 36-year-old man presented with left-sided pelvic pain and a fast-growing mass. He also complained of a 3-onth history of radiating pain and numbness in the lower left extremity.
Diagnoses: A biopsy revealed an osteochondroma with malignant potential. This osteochondroma arises from the ilium and involves the sacrum and lower lumbar vertebrae.
Interventions: Here, we describe a novel combined application of 3D printing and intraoperative NAV systems to guide hemipelvectomy for en-bloc resection of the osteochondroma. The 3D rinted template is analyzed during surgical planning and guides the initial intraoperative bonework to improve surgical accuracy and efficiency, while a computerNAV systemprovides real-timeimaging during the tumor r…
Outcomes: The tumor mass and the invaded spinal structures were removed en bloc.
Lessons: The combined application of 3D printing and computer NAV may be useful for tumor targeting and safe osteotomies in pelvic tumor surgery.
C1 [Zhang, Yaqing; Wen, Lianjiang; Zhang, Jun; Yan, Guoliang; Zhou, Yue; Huang, Bo] Third Mil Med Univ, Xinqiao Hosp, Dept Orthoped, Chongqing 400037, Peoples R China.
RP Zhou, Y; Huang, B (通讯作者)，Third Mil Med Univ, Xinqiao Hosp, Dept Orthoped, Chongqing 400037, Peoples R China.
EM happyzhou@vip.163.com; bighuang2000@hotmail.com
CR Clarke MJ, 2014, J NEUROSURG-SPINE, V21, P458, DOI 10.3171/2014.4.SPINE13482
Herget GW, 2013, RADIOLOGE, V53, P1125, DOI 10.1007/s00117-013-2571-9
Holly LT, 2003, SPINE, V28, pS54, DOI 10.1097/00007632-200308011-00010
Hufner T, 2004, CLIN ORTHOP RELAT R, P219, DOI 10.1097/01.blo.0000138958.11939.94
Jeys L, 2013, BONE JOINT J, V95B, P1417, DOI 10.1302/0301-620X.95B10.31734
Kitsoulis P, 2008, IN VIVO, V22, P633
Krettek C, 2004, INJURY, V35, P79, DOI 10.1016/j.injury.2004.05.014
Li DS, 2011, EUR SPINE J, V20, P2275, DOI 10.1007/s00586-011-1883-6
Starosolski ZA, 2014, PEDIATR RADIOL, V44, P216, DOI 10.1007/s00247-013-2788-9
Van Royen BJ, 2005, SPINE, V30, P369, DOI 10.1097/01.brs.0000152531.49095.34
Wong KC, 2007, J BONE JOINT SURG BR, V89B, P943, DOI 10.1302/0301-620X.89B7.19067
Wu XB, 2015, CHINESE MED J-PEKING, V128, P477, DOI 10.4103/0366-6999.151088
NR 12
TC 16
Z9 16
U1 2
U2 14
PU LIPPINCOTT WILLIAMS & WILKINS
PI PHILADELPHIA
PA TWO COMMERCE SQ, 2001 MARKET ST, PHILADELPHIA, PA 19103 USA
SN 0025-7974
EI 1536-5964
J9 MEDICINE
JI Medicine (Baltimore)
PD MAR
PY 2017
VL 96
IS 12
AR e6414
DI 10.1097/MD.0000000000006414
PG 6
WC Medicine, General & Internal
WE Science Citation Index Expanded (SCI-EXPANDED)
SC General & Internal Medicine
GA EP8IT
UT WOS:000397619800045
PM 28328842
OA Green Published, gold
DA 2022-10-31
ER
PT J
AU Liu, KX
Li, ZT
Ma, YB
Lian, HY
AF Liu, Kexin
Li, Zitao
Ma, Yubo
Lian, Hongyu
TI 3D-printed pelvis model is an efficient method of osteotomy simulation
for the treatment of developmental dysplasia of the hip
SO EXPERIMENTAL AND THERAPEUTIC MEDICINE
LA English
DT Article
DE 3D printing; developmental dysplasia of the hip; osteotomy simulation;
pelvis model
ID OPEN REDUCTION; TECHNOLOGY; CHILDREN
AB Developmental dysplasia of the hip (DDH) is a congenital or developmental deformation of the hip joint, which may require a high number of surgical interventions. It has been indicated that 3D printing may be used to simulate a fractured pelvis to facilitate the fixation of plates during the surgical procedure. In the present double-blinded randomized clinical trial, the utility of the 3D-prin…
C1 [Liu, Kexin; Li, Zitao; Ma, Yubo; Lian, Hongyu] Mudanjiang Med Univ, Affiliated Hongqi Hosp, Orthoped Surg Dept 2, 708 Guanghua St, Mudanjiang 157000, Heilongjiang, Peoples R China.
RP Lian, HY (通讯作者)，Mudanjiang Med Univ, Affiliated Hongqi Hosp, Orthoped Surg Dept 2, 708 Guanghua St, Mudanjiang 157000, Heilongjiang, Peoples R China.
EM hongyu_doctor@126.com
RI Liu, Kexin/GQH-0970-2022
CR Bajada S, 2016, EUR SPINE J, V25, P1939, DOI 10.1007/s00586-015-4369-0
Bertol LS, 2017, J BIOMATER APPL, V31, P799, DOI 10.1177/0885328216682672
Canavese F, 2011, J PEDIATR ORTHOP B, V20, P152, DOI 10.1097/BPB.0b013e3283441030
Chandrasekaran S, 2017, ORTHOP J SPORTS MED, V5, DOI 10.1177/2325967117724772
Dai J, 2008, ARTHRITIS RES THER, V10, DOI 10.1186/ar2540
Di Mascio L, 2008, ACTA ORTHOP BELG, V74, P343
Eley KA, 2017, DENTOMAXILLOFAC RAD, V46, DOI 10.1259/dmfr.20160407
Gardner ROE, 2014, BONE JOINT J, V96B, P279, DOI 10.1302/0301-620X.96B2.32361
Lee N, 2016, LANCET, V388, P1368, DOI 10.1016/S0140-6736(16)31735-4
Miao MY, 2017, MEDICINE, V96, DOI 10.1097/MD.0000000000005902
Murphy RF, 2016, J AM ACAD ORTHOP SUR, V24, P615, DOI 10.5435/JAAOS-D-15-00154
Nie Y, 2018, ORTHOPEDICS, V41, pE46, DOI 10.3928/01477447-20171114-01
Rhodes AML, 2014, J CHILD ORTHOP, V8, P375, DOI 10.1007/s11832-014-0615-y
Tetsworth K, 2017, SICOT-J, V3, DOI 10.1051/sicotj/2016043
Toma P, 2001, Eur J Ultrasound, V14, P45, DOI 10.1016/S0929-8266(01)00145-8
Tuhanioglu U, 2018, HIP INT, V28, P309, DOI 10.5301/hipint.5000571
Upex P, 2017, ORTHOP TRAUMATOL-SUR, V103, P331, DOI 10.1016/j.otsr.2016.11.021
Watt DG, 2017, ANN SURG ONCOL, V24, P1100, DOI 10.1245/s10434-016-5659-4
Wu XB, 2015, CHINESE MED J-PEKING, V128, P477, DOI 10.4103/0366-6999.151088
Xiao YJ, 2017, AESTHET PLAST SURG, V41, P1413, DOI 10.1007/s00266-017-0914-z
Xu J, 2015, J ARTHROPLASTY, V30, P1963, DOI 10.1016/j.arth.2015.05.033
Yang S, 2012, WORLD J ORTHOP, V3, P42, DOI 10.5312/wjo.v3.i5.42
Zeng Can-Jun, 2016, Nan Fang Yi Ke Da Xue Xue Bao, V36, P220
Zengy Yi, 2015, Sichuan Da Xue Xue Bao Yi Xue Ban, V46, P296
Zheng PF, 2017, SCI REP-UK, V7, DOI 10.1038/srep44993
Zhou ZX, 2014, MAT SCI ENG C-MATER, V38, P1, DOI 10.1016/j.msec.2014.01.027
NR 26
TC 8
Z9 8
U1 2
U2 6
PU SPANDIDOS PUBL LTD
PI ATHENS
PA POB 18179, ATHENS, 116 10, GREECE
SN 1792-0981
EI 1792-1015
J9 EXP THER MED
JI Exp. Ther. Med.
PD FEB
PY 2020
VL 19
IS 2
BP 1155
EP 1160
DI 10.3892/etm.2019.8332
PG 6
WC Medicine, Research & Experimental
WE Science Citation Index Expanded (SCI-EXPANDED)
SC Research & Experimental Medicine
GA KE9NL
UT WOS:000508876600044
PM 32010283
OA Green Published, gold
DA 2022-10-31
ER
PT J
AU Dall'Ava, L
Hothi, H
Henckel, J
Di Laura, A
Shearing, P
Hart, A
AF Dall'Ava, Lorenzo
Hothi, Harry
Henckel, Johann
Di Laura, Anna
Shearing, Paul
Hart, Alister
TI Characterization of dimensional, morphological and morphometric features
of retrieved 3D-printed acetabular cups for hip arthroplasty
SO JOURNAL OF ORTHOPAEDIC SURGERY AND RESEARCH
LA English
DT Article
DE 3D printing; Additive manufacturing; Orthopaedic implants; Hip
arthroplasty; Porous acetabular cups
ID BONE INGROWTH; COMPUTED-TOMOGRAPHY; INTERFACE MECHANICS; POROUS METALS;
PORE-SIZE; IMPLANTS; TI6AL4V; REVISION; OSSEOINTEGRATION; POROSITY
AB Background Three-dimensional (3D) printing of porous titanium implants is increasing in orthopaedics, promising enhanced bony fixation whilst maintaining design similarities with conventionally manufactured components. Our study is one of the first to non-destructively characterize 3D-printed implants, using conventionally manufactured components as a reference. Methods We analysed 16 acetabul…
C1 [Dall'Ava, Lorenzo] Univ Coll London, Inst Orthopaed & Musculoskeletal Sci, Brockley Hill, Stanmore HA7 4LP, Middx, England.
[Hothi, Harry; Henckel, Johann; Di Laura, Anna; Hart, Alister] Royal Natl Orthopaed Hosp, Stanmore HA7 4LP, Middx, England.
[Shearing, Paul] UCL, Dept Chem Engn, Electrochem Innovat Lab, Torrington Pl, London WC1E 7JE, England.
RP Dall'Ava, L (通讯作者)，Univ Coll London, Inst Orthopaed & Musculoskeletal Sci, Brockley Hill, Stanmore HA7 4LP, Middx, England.
EM lorenzo.dallava.17@ucl.ac.uk
RI Hart, Alister/I-2948-2014; Shearing, Paul/K-3114-2013
OI Hart, Alister/0000-0003-1281-6886; Shearing, Paul/0000-0002-1387-9531;
DI Laura, Anna/0000-0002-4212-3741
FU Maurice Hatter Foundation; RNOH Charity; Rosetrees Trust; Stoneygate
Trust; National Institute for Health Research University College London
Hospitals Biomedical Research Centre
FX The authors are grateful to Dr. Francesco Iacoviello for his valuable
help during micro-CT data collection. We also thank Dr. Tom Gregory of
the Institute of Archaeology's Wolfson Archaeological Science
Laboratories for help with SEM analysis. This research study was funded
by The Maurice Hatter Foundation, the RNOH Charity, the Rosetrees Trust
and the Stoneygate Trust and supported by researchers at the National
Institute for Health Research University College London Hospitals
Biomedical Research Centre.
CR [Anonymous], 2017, TECHN CONS ADD MAN M
Banerjee S, 2014, J KNEE SURG, V27, P185, DOI 10.1055/s-0034-1374810
Banerjee S, 2014, INT ORTHOP, V38, P689, DOI 10.1007/s00264-013-2145-5
Baril E, 2011, J MATER SCI-MATER M, V22, P1321, DOI 10.1007/s10856-011-4309-4
Beckmann NA, 2018, J ARTHROPLASTY, V33, P580, DOI 10.1016/j.arth.2017.09.023
Benazzo F, 2014, J BIOMED MATER RES A, V102, P2061, DOI 10.1002/jbm.a.34875
Bistolfi A, 2018, HIP INT, V28, P522, DOI 10.1177/1120700018762167
BOBYN JD, 1980, CLIN ORTHOP RELAT R, P263
Bobyn JD, 1999, J BONE JOINT SURG BR, V81B, P907, DOI 10.1302/0301-620X.81B5.9283
Dall'Ava L, 2019, 3D PRINT MED 3D PRIN, P5
Dall'Ava L, 2019, METALS-BASEL, V9, DOI 10.3390/met9070729
De Meo F, 2018, HIP INT, V28, P61, DOI 10.1177/1120700018812992
Frazier WE, 2014, J MATER ENG PERFORM, V23, P1917, DOI 10.1007/s11665-014-0958-z
Gastaldi G, 2010, J BIOMED MATER RES A, V94A, P790, DOI 10.1002/jbm.a.32721
Grobler GP, 2005, J BONE JOINT SURG BR, V87B, P786, DOI 10.1302/0301-620X.87B6
Hart AJ, 2017, ORTHOP PROD NEWS
Heinl P, 2008, ACTA BIOMATER, V4, P1536, DOI 10.1016/j.actbio.2008.03.013
Ho ST, 2006, BIOMATERIALS, V27, P1362, DOI 10.1016/j.biomaterials.2005.08.035
Hrabe NW, 2011, J BIOMED MATER RES B, V99B, P313, DOI 10.1002/jbm.b.31901
Karageorgiou V, 2005, BIOMATERIALS, V26, P5474, DOI 10.1016/j.biomaterials.2005.02.002
Keaveny TM, 2001, ANNU REV BIOMED ENG, V3, P307, DOI 10.1146/annurev.bioeng.3.1.307
Kienapfel H, 1999, J ARTHROPLASTY, V14, P355, DOI 10.1016/S0883-5403(99)90063-3
Koschwanez H E, 2013, BIOMATER SCI-UK, P321
Kruth JP, 2011, CIRP ANN-MANUF TECHN, V60, P821, DOI 10.1016/j.cirp.2011.05.006
Lewallen EA, 2015, TISSUE ENG PART B-RE, V21, P218, DOI [10.1089/ten.teb.2014.0333, 10.1089/ten.TEB.2014.0333]
Majumdar T, 2018, ADV ENG MATER, V20, DOI 10.1002/adem.201800172
Marin E, 2010, J MECH BEHAV BIOMED, V3, P373, DOI 10.1016/j.jmbbm.2010.02.001
Matouskova L, 2018, EXPERT REV MED DEVIC, V15, P313, DOI 10.1080/17434440.2018.1456335
McAuley JP, 2012, CLIN ORTHOP RELAT R, V470, P402, DOI 10.1007/s11999-011-2193-3
Mumith A, 2018, BONE JOINT J, V100B, P455, DOI 10.1302/0301-620X.100B4.BJJ-2017-0662.R2
Munegato D, 2018, HIP INT, V28, P54, DOI 10.1177/1120700018813224
Murr LE, 2010, PHILOS T R SOC A, V368, P1999, DOI 10.1098/rsta.2010.0010
Murr LE, 2009, J MECH BEHAV BIOMED, V2, P20, DOI 10.1016/j.jmbbm.2008.05.004
Murr LE, 2012, INT J BIOMATER, V2012, DOI 10.1155/2012/245727
Muth J, 2013, JOM-US, V65, P318, DOI 10.1007/s11837-012-0528-5
National Joint Registry for England Wales and Northern Ireland, 2018, 15 ANN REP
National Joint Registry for England Wales Northern Ireland and the Isle of Man, 2019, 16 ANN REP
Palmquist A, 2017, MICRON, V94, P1, DOI 10.1016/j.micron.2016.11.009
Parthasarathy J, 2010, J MECH BEHAV BIOMED, V3, P249, DOI 10.1016/j.jmbbm.2009.10.006
Perticarini L, 2015, BMC MUSCULOSKEL DIS, V16, DOI 10.1186/s12891-015-0822-9
Puleo DA, 1999, BIOMATERIALS, V20, P2311, DOI 10.1016/S0142-9612(99)00160-X
Rafi HK, 2013, J MATER ENG PERFORM, V22, P3872, DOI 10.1007/s11665-013-0658-0
Raphel J, 2016, BIOMATERIALS, V84, P301, DOI 10.1016/j.biomaterials.2016.01.016
Regis M., 2014, INT J MED HLTH PHARM, V8, P279
Ryan G, 2006, BIOMATERIALS, V27, P2651, DOI 10.1016/j.biomaterials.2005.12.002
Shah FA, 2019, ACTA BIOMATER, V84, P1, DOI 10.1016/j.actbio.2018.11.018
Shah FA, 2016, ACTA BIOMATER, V36, P296, DOI 10.1016/j.actbio.2016.03.033
Steno B, 2015, INT ORTHOP, V39, P389, DOI 10.1007/s00264-014-2509-5
Swarts E, 2015, J ARTHROPLASTY, V30, P706, DOI 10.1016/j.arth.2014.10.028
Synthes DP, 2014, PRODUCT RATIONALE GR
Taniguchi N, 2016, MAT SCI ENG C-MATER, V59, P690, DOI 10.1016/j.msec.2015.10.069
Tanzer M, 2019, BONE JOINT J, V101B, P62, DOI 10.1302/0301-620X.101B6.BJJ-2018-1472.R1
Van Bael S, 2012, ACTA BIOMATER, V8, P2824, DOI 10.1016/j.actbio.2012.04.001
Wang XJ, 2016, BIOMATERIALS, V83, P127, DOI 10.1016/j.biomaterials.2016.01.012
Xie K, 2019, CLIN ORTHOP RELAT RE, P1
NR 55
TC 5
Z9 5
U1 1
U2 5
PU BMC
PI LONDON
PA CAMPUS, 4 CRINAN ST, LONDON N1 9XW, ENGLAND
SN 1749-799X
J9 J ORTHOP SURG RES
JI J. Orthop. Surg. Res.
PD APR 19
PY 2020
VL 15
IS 1
AR 157
DI 10.1186/s13018-020-01665-y
PG 12
WC Orthopedics
WE Science Citation Index Expanded (SCI-EXPANDED)
SC Orthopedics
GA LI2BF
UT WOS:000529287200001
PM 32306995
OA Green Published, gold
DA 2022-10-31
ER
PT J
AU Upex, P
Jouffroy, P
Riouallon, G
AF Upex, P.
Jouffroy, P.
Riouallon, G.
TI Application of 3D printing for treating fractures of both columns of the
acetabulum: Benefit of pre-contouring plates on the mirrored healthy
pelvis
SO ORTHOPAEDICS & TRAUMATOLOGY-SURGERY & RESEARCH
LA English
DT Article
DE 3D printing; Acetabular fracture; Orthopedics; Computer-assisted surgery
ID SURGERY; STEREOLITHOGRAPHY; CLASSIFICATION; PROSTHESIS; REDUCTION;
TITANIUM
AB Acetabular fractures can be challenging to treat, in part because the shape of the fixation plates needs to be adjusted during the surgical procedure. One possibility is to generate a model of the uninjured half of a fractured pelvis with 3D printing, and then pre-contour the fixation plates preoperatively on this model. The purpose of this technical note is to describe how we used 3D printing…
C1 [Upex, P.; Jouffroy, P.; Riouallon, G.] Grp Hosp Paris St Joseph, Serv Orthopedie, 185 Rue Raymond Losserand, F-75674 Paris, France.
RP Riouallon, G (通讯作者)，Grp Hosp Paris St Joseph, Serv Orthopedie, 185 Rue Raymond Losserand, F-75674 Paris, France.
EM griouallon@hpsj.fr
OI Riouallon, Guillaume/0000-0003-4499-621X
CR Aranda JL, 2015, EUR J CARDIO-THORAC, V48, pE92, DOI 10.1093/ejcts/ezv265
Barnes JE, 2015, MED J AUSTRALIA, V202, P118, DOI 10.5694/mja15.00052
Brown GA, 2002, J ORTHOP TRAUMA, V16, P347, DOI 10.1097/00005131-200205000-00010
Cimerman M, 2007, INJURY, V38, P442, DOI 10.1016/j.injury.2007.01.033
Duncan James M, 2015, J Orthop Case Rep, V5, P23, DOI 10.13107/jocr.2250-0685.247
Elmadag M, 2014, ORTHOP TRAUMATOL-SUR, V100, P675, DOI 10.1016/j.otsr.2014.05.020
Fuller SM, 2014, J HAND SURG-AM, V39, P1840, DOI 10.1016/j.jhsa.2014.06.009
Giannoudis PV, 2007, INJURY, V38, P410, DOI 10.1016/j.injury.2007.01.026
Glas PY, 2001, REV CHIR ORTHOP, V87, P529
Hurson C, 2007, INJURY, V38, P1158, DOI 10.1016/j.injury.2007.05.020
Imanishi J, 2015, INT J SURG CASE REP, V10, P83, DOI 10.1016/j.ijscr.2015.02.037
JUDET R, 1964, J BONE JOINT SURG AM, V46, P1615, DOI 10.2106/00004623-196446080-00001
Kim JJ, 2014, ORTHOP TRAUMATOL-SUR, V100, P967, DOI 10.1016/j.otsr.2014.09.020
Kiraly L, 2016, INTERACT CARDIOV TH, V22, P238, DOI 10.1093/icvts/ivv320
Lao A, 2014, ORTHOP TRAUMATOL-SUR, V100, P375, DOI 10.1016/j.otsr.2014.02.006
Li ZZ, 2015, SCI REP-UK, V5, DOI 10.1038/srep11570
Liu PC, 2014, J ORTHOP SURG RES, V9, DOI 10.1186/s13018-014-0106-3
Malik HH, 2015, J SURG RES, V199, P512, DOI 10.1016/j.jss.2015.06.051
MATTA JM, 1988, CLIN ORTHOP RELAT R, P83
Meena UK, 2013, ORTHOP TRAUMATOL-SUR, V99, P929, DOI 10.1016/j.otsr.2013.09.004
Migaud H, 1997, REV CHIR ORTHOP, V83, P156
Mommaerts MY, 2016, CRANIOMAX TRAUM REC, V9, P55, DOI 10.1055/s-0035-1563392
Niikura T, 2014, ORTHOPEDICS, V37, P223, DOI [10.3928/01477447-20140401-05, 10.3928/01477447-2014]
Rankin TM, 2014, J SURG RES, V189, P193, DOI 10.1016/j.jss.2014.02.020
Shen F, 2012, INT J ASSIST RADIOL, V8, P169
Tack P, 2016, BIOMED ENG ONLINE, V15, DOI 10.1186/s12938-016-0236-4
Yu AW, 2015, ADV ORTHOP, V2015, DOI 10.1155/2015/617046
NR 27
TC 65
Z9 69
U1 0
U2 16
PU ELSEVIER MASSON, CORPORATION OFFICE
PI PARIS
PA 65 CAMILLE DESMOULINS CS50083 ISSY-LES-MOULINEAUX, 92442 PARIS, FRANCE
SN 1877-0568
J9 ORTHOP TRAUMATOL-SUR
JI Orthop. Traumatol.-Surg. Res.
PD MAY
PY 2017
VL 103
IS 3
BP 331
EP 334
DI 10.1016/j.otsr.2016.11.021
PG 4
WC Orthopedics; Surgery
WE Science Citation Index Expanded (SCI-EXPANDED)
SC Orthopedics; Surgery
GA ET6TK
UT WOS:000400425100003
PM 28163241
OA Bronze
DA 2022-10-31
ER
PT J
AU Tu, Q
Ding, HW
Chen, H
Shen, JJ
Miao, QJ
Liu, B
Yu, GW
Huang, XH
Zhu, CR
Tang, Y
Xia, H
Xu, JZ
AF Tu, Qiang
Ding, Huan-wen
Chen, Hu
Shen, Jian-jian
Miao, Qiu-ju
Liu, Bao
Yu, Guang-wen
Huang, Xian-hua
Zhu, Chang-rong
Tang, Yong
Xia, Hong
Xu, Jian-zhong
TI Preliminary application of 3D-printed individualised guiding templates
for total hip arthroplasty in Crowe type IV developmental dysplasia of
the hip
SO HIP INTERNATIONAL
LA English
DT Article
DE Developmental dysplasia of the hip; guiding template; 3D printing; total
hip arthroplasty
AB Objective: To evaluate the feasibility and accuracy of three-dimensional (3D)-printed individualised guiding templates in total hip arthroplasty (THA) for the treatment of developmental dysplasia of the hip (DDH). Methods: 12 hips in 12 patients with Crowe type IV DDH were treated with THA. A 3D digital model of the pelvis and lower limbs was reconstructed using the computed tomography data of…
C1 [Tu, Qiang; Tang, Yong; Xu, Jian-zhong] Third Mil Med Univ, Southwest Hosp, Dept Orthopaed, Chongqing 400038, Peoples R China.
[Tu, Qiang; Chen, Hu; Huang, Xian-hua; Zhu, Chang-rong; Xia, Hong] Gen Hosp Southern Theatre Command PLA, Dept Orthopaed, Guangzhou, Peoples R China.
[Tu, Qiang; Chen, Hu] Southern Med Univ, Dept Orthopaed, Sch Clin Med 1, Guangzhou, Peoples R China.
[Ding, Huan-wen; Miao, Qiu-ju] South China Univ Technol, Sch Med, Dept Anat, Guangzhou, Peoples R China.
[Ding, Huan-wen] Guangzhou First Peoples Hosp, Dept Orthopaed, Guangzhou, Peoples R China.
[Shen, Jian-jian] Guangdong Integrat Med Hosp, Dept Spinal Surg, Foshan, Peoples R China.
[Liu, Bao] Zhongshan Torch Dev Zone Hosp, Dept Orthopaed, Zhongshan, Peoples R China.
[Yu, Guang-wen] Guangzhou Orthopaed Hosp, Dept Sports Med, Guangzhou, Peoples R China.
RP Xu, JZ (通讯作者)，Third Mil Med Univ, Southwest Hosp, Dept Orthopaed, Chongqing 400038, Peoples R China.
EM jzxuspine@126.com
OI Chen, Hu/0000-0002-7864-0601
FU Military Medical Science and Technology Youth Cultivation Program
Incubation Project [19QNP040]; Science and Technology Planning Project
of Guangzhou City [201904010349]
FX The author(s) disclosed receipt of the following financial support for
the research, authorship, and/or publication of this article: This study
was supported by grants from the Military Medical Science and Technology
Youth Cultivation Program Incubation Project (No. 19QNP040), the Science
and Technology Planning Project of Guangzhou City (201904010349).
CR Dapuzzo MR, 2012, ORTHOP CLIN N AM, V43, P369, DOI 10.1016/j.ocl.2012.05.012
Delagrammaticas DE, 2020, HIP INT, V30, P40, DOI 10.1177/1120700019868665
Fukushi J, 2018, ORTHOP TRAUMATOL-SUR, V104, P1149, DOI 10.1016/j.otsr.2018.06.022
Galea VP, 2018, J ARTHROPLASTY, V33, P2899, DOI 10.1016/j.arth.2018.04.037
Greber EM, 2017, J ARTHROPLASTY, V32, pS38, DOI 10.1016/j.arth.2017.02.024
Karaismailoglu B, 2019, J ARTHROPLASTY, V34, P1267, DOI 10.1016/j.arth.2019.02.017
Komiyama K, 2019, INT ORTHOP, V43, P2057, DOI 10.1007/s00264-018-4154-x
Montalti M, 2018, J ARTHROPLASTY, V33, P1813, DOI 10.1016/j.arth.2018.01.041
Nawabi DH, 2014, CLIN ORTHOP RELAT R, V472, P630, DOI 10.1007/s11999-013-3187-0
Prieto HA, 2017, J ARTHROPLASTY, V32, P3488, DOI 10.1016/j.arth.2017.05.051
SCHULLER HM, 1993, J BONE JOINT SURG BR, V75, P468, DOI 10.1302/0301-620X.75B3.8496225
Seo LJ, 2019, ARCH ORTHOP TRAUM SU, V139, P723, DOI 10.1007/s00402-019-03143-5
Shi XT, 2019, ORTHOP SURG, V11, P348, DOI 10.1111/os.12472
Zeng WN, 2017, INT J SURG, V42, P17, DOI 10.1016/j.ijsu.2017.04.029
NR 14
TC 4
Z9 4
U1 4
U2 17
PU SAGE PUBLICATIONS LTD
PI LONDON
PA 1 OLIVERS YARD, 55 CITY ROAD, LONDON EC1Y 1SP, ENGLAND
SN 1120-7000
EI 1724-6067
J9 HIP INT
JI Hip Int.
PD MAY
PY 2022
VL 32
IS 3
BP 334
EP 344
AR 1120700020948006
DI 10.1177/1120700020948006
EA AUG 2020
PG 11
WC Orthopedics
WE Science Citation Index Expanded (SCI-EXPANDED)
SC Orthopedics
GA 0W4QZ
UT WOS:000556320600001
PM 32750257
DA 2022-10-31
ER
PT J
AU Li, XY
Ji, T
Huang, SY
Wang, CM
Zheng, YF
Guo, W
AF Li, Xinyu
Ji, Tao
Huang, Siyi
Wang, Caimei
Zheng, Yufeng
Guo, Wei
TI Biomechanics study of a 3D printed sacroiliac joint fixed modular
hemipelvic endoprosthesis
SO CLINICAL BIOMECHANICS
LA English
DT Article
DE Strain distribution; Pelvic prosthesis; Biomechanics; Periacetabular
tumor
ID RECONSTRUCTION; RESECTION; PELVIS; DIFFERENTIATION; COMPLICATIONS;
PROSTHESES
AB Background: Reconstructing pelvic type II + III defect caused by bone tumors is challenging. The purpose of this study was to explore the in vitro biomechanical properties of a reconstructed pelvis after periacetabular resection using three-dimensional (3D) printed sacroiliac joint (SIJ) fixed modular hemipelvic endoprosthesis.
Methods: Type II/II + III pelvic resection was simulated on an artificial pelvic model. The bilateral acetabulum and pubis were constrained, and the pelvis was maintained in a human physiological standing position. A vertically continuous linear load was applied on the upper face of S1 until obvious unloading or fixed failure occurred. A noncontact optical 3D strain measuring system was used to m…
Findings: The strain at the points of interest did not obviously differ between the intact and reconstructed pelvis models. The difference in the displacement on the reconstructed side was 0.237 mm, and that on the contralateral side was 0.245 mm. The maximum differences in the displacement at the acetabulum were 0.209 mm (vertical) and 0.324 mm (horizontal). A crack at the superior rim of the co…
Interpretation: The prosthesis in this study showed satisfactory mechanical properties and structural stability. According to the mechanical evaluations, the 3D printed sacroiliac-stabilized hemipelvic endoprosthesis can be used to reconstruct a stable acetabular structure, and there was little influence on the mechanical properties of the surrounding bone structures. The prosthesis design is rea…
C1 [Li, Xinyu; Zheng, Yufeng] Peking Univ, Coll Engn, Beijing 100871, Peoples R China.
[Ji, Tao; Huang, Siyi; Guo, Wei] Peking Univ, Peoples Hosp, Musculoskeletal Tumor Ctr, Xizhimen Nan 11, Beijing 100044, Peoples R China.
[Li, Xinyu; Wang, Caimei] Beijing 3D Printing Orthoped Applicat Engn Techno, Beijing 102200, Peoples R China.
RP Ji, T; Guo, W (通讯作者)，Peking Univ, Peoples Hosp, Musculoskeletal Tumor Ctr, Xizhimen Nan 11, Beijing 100044, Peoples R China.
EM jitaomd@163.com; bonetumor@163.com
RI Zheng, Y.F./AAE-6697-2021; Zheng, Yufeng/GQA-7172-2022; Zheng,
Yufeng/A-4146-2010
OI Zheng, Yufeng/0000-0002-7402-9979; Zheng, Yufeng/0000-0002-7402-9979;
Huang, Siyi/0000-0003-0760-9444
FU National Key Research and Development Program of China [2016YFB1101502];
Capital Health Research and Development of Special [2018-2-4088];
National Natural Science Foundation of China [81872180]
FX One author (JT) received funding from the National Key Research and
Development Program of China (2016YFB1101502) and the Capital Health
Research and Development of Special (No. 2018-2-4088), and the National
Natural Science Foundation of China (No. 81872180).
CR ABOULAFIA AJ, 1995, CLIN ORTHOP RELAT R, P203
Aljassir F, 2005, CLIN ORTHOP RELAT R, P36, DOI 10.1097/01.blo.0000179588.19479.34
Anderson AE, 2005, J BIOMECH ENG-T ASME, V127, P364, DOI 10.1115/1.1894148
Bergmann G, 2001, J BIOMECH, V34, P859, DOI 10.1016/S0021-9290(01)00040-9
Biemond JE, 2011, BIO-MED MATER ENG, V21, P271, DOI 10.3233/BME-2012-0675
Cottias P, 2001, J SURG ONCOL, V78, P90, DOI 10.1002/jso.1127
DALSTRA M, 1995, J BIOMECH, V28, P715, DOI 10.1016/0021-9290(94)00125-N
Dickinson AS, 2012, J BIOMECH, V45, P719, DOI 10.1016/j.jbiomech.2011.11.042
Eastman J.G., 2016, INJURY
ENNEKING WF, 1978, J BONE JOINT SURG AM, V60, P731, DOI 10.2106/00004623-197860060-00002
Falkinstein Y, 2008, J BONE JOINT SURG BR, V90B, P371, DOI 10.1302/0301-620X.90B3.20144
Girardi BL, 2016, J BIOMECH, V49, P537, DOI 10.1016/j.jbiomech.2015.12.050
Guo W, 2007, CLIN ORTHOP RELAT R, P180, DOI 10.1097/BLO.0b013e31806165d5
Hao ZX, 2011, J BIOMECH ENG-T ASME, V133, DOI 10.1115/1.4005223
HARRINGTON KD, 1981, J BONE JOINT SURG AM, V63, P653, DOI 10.2106/00004623-198163040-00017
Hillmann A, 2003, ARCH ORTHOP TRAUM SU, V123, P340, DOI 10.1007/s00402-003-0543-7
Ji T, 2013, EJSO-EUR J SURG ONC, V39, P53, DOI 10.1016/j.ejso.2012.10.002
Liang H, 2017, BONE JOINT J, V99B, P267, DOI [10.1302/0301-620X.99B2.BJJ-2016-0654.R2, 10.1302/0301-620X.99B2.BJJ-2016-0654.R1]
Moed BR, 2012, J ORTHOP TRAUMA, V26, pE71, DOI 10.1097/BOT.0b013e31822c8396
Mygind T, 2007, BIOMATERIALS, V28, P1036, DOI 10.1016/j.biomaterials.2006.10.003
Natarajan MV, 2001, INT ORTHOP, V25, P107, DOI 10.1007/s002640000220
Uchida A, 1996, CLIN ORTHOP RELAT R, P238
Windhager R, 1996, CLIN ORTHOP RELAT R, P265
Wunder JS, 2003, CLIN ORTHOP RELAT R, pS187, DOI 10.1097/01.blo.0000092978.12414.1d
Xiu P., 2016, ACS APPL MATER INTER
Xu D., 2018, FOOT ANKLE INT
NR 26
TC 1
Z9 2
U1 4
U2 14
PU ELSEVIER SCI LTD
PI OXFORD
PA THE BOULEVARD, LANGFORD LANE, KIDLINGTON, OXFORD OX5 1GB, OXON, ENGLAND
SN 0268-0033
EI 1879-1271
J9 CLIN BIOMECH
JI Clin. Biomech.
PD APR
PY 2020
VL 74
BP 87
EP 95
DI 10.1016/j.clinbiomech.2020.02.014
PG 9
WC Engineering, Biomedical; Orthopedics; Sport Sciences
WE Science Citation Index Expanded (SCI-EXPANDED)
SC Engineering; Orthopedics; Sport Sciences
GA LN1AV
UT WOS:000532678100013
PM 32146381
DA 2022-10-31
ER
PT J
AU Han, Q
Zhang, KS
Zhang, Y
Wang, CY
Yang, KR
Zou, Y
Chen, BP
Wang, JC
AF Han, Qing
Zhang, Kesong
Zhang, Yong
Wang, Chenyu
Yang, Kerong
Zou, Yun
Chen, Bingpeng
Wang, Jincheng
TI Individual resection and reconstruction of pelvic tumor with
three-dimensional printed customized hemi-pelvic prosthesis A case
report
SO MEDICINE
LA English
DT Article
DE 3D print; customized protheses; osteotomy guide; pelvic tumor
ID IMPROVED ACCURACY; GUIDES
AB Rationale: Pelvic tumor had great impact on patients' quality of life. After tumor resection, how to accurately fill bone defect remained challenging for orthopedic surgeons. Due to lack of individual design, high incidence of prosthetic mismatching, and loosening were reported in pelvic reconstruction surgery with conventional modular prostheses. Nowadays, with rapid development of three-dime…
Patient concerns: A 62-year-old female had developed severe right joint pain without obvious inducement from 5 months before she sought medical advice. Pain, swelling, and limited range of motion of right joint were founded during physical examination.
Diagnosis: The patients were diagnosed as "right acetabulum metastatic carcinoma"
Intervention: 3D printed titanium alloy hemi-pelvic prosthesis was designed according the morphology of unaffected side hemi-pelvis and subsequently implanted in surgery to reconstruct the pelvis. 3D printed osteotomy guide and pelvic model were also manufactured and applied to improve accuracy of osteotomy and reduce operation time. X-Ray of pelvis, Harris score, musculoskeletal tumor society sc…
Outcomes: 3D printed hemi-pelvic prosthesis matched precisely with pelvis and implanted successfully. There was no sign of prosthetic loosening within 12 months' follow-up. No sign of peri-prosthetic infection from laboratory examination. Harris score, MSTS, and SF-36 were gradually increasing during follow-up period.
Lessons: Satisfactory effect of pelvic reconstruction could be achieved by 3D printed hemi-pelvic prostheses. It also provided a promising way to the treatment of pelvic tumor in similar cases.
C1 [Han, Qing; Zhang, Kesong; Wang, Chenyu; Yang, Kerong; Zou, Yun; Chen, Bingpeng; Wang, Jincheng] Second Hosp Jilin Univ, Dept Orthoped, Changchun, Jilin, Peoples R China.
[Zhang, Yong] Second Hosp Jilin Univ, Clin Labs, Changchun, Jilin, Peoples R China.
RP Zhang, KS; Wang, JC (通讯作者)，Second Hosp Jilin Univ, Dept Orthoped, Changchun, Jilin, Peoples R China.
EM 1021206761@qq.com
RI Zou, Yun/AAE-5124-2019
OI Wang, Jincheng/0000-0002-1217-5962
FU National Natural Science Foundation of China [81802174]; Department of
Science and Technology of Jilin Province, P.R.C [20170204004GX,
20180520115JH]; Jilin Province Development and Reform Commission, P.R.C
[2018C010]
FX This work was supported by the National Natural Science Foundation of
China (grant number 81802174); Department of Science and Technology of
Jilin Province, P.R.C (grant numbers 20170204004GX and 20180520115JH);
Jilin Province Development and Reform Commission, P.R.C (grant number
2018C010).
CR Cai LY, 2018, J ORTHOP SURG RES, V13, DOI 10.1186/s13018-018-0778-1
Cartiaux O, 2014, ANN BIOMED ENG, V42, P205, DOI 10.1007/s10439-013-0890-7
Chen XJ, 2016, COMPUT METH PROG BIO, V125, P66, DOI 10.1016/j.cmpb.2015.10.020
Dai KR, 2007, J ARTHROPLASTY, V22, P981, DOI 10.1016/j.arth.2007.05.002
Danisman M, 2016, HIP INT, V26, pE14, DOI 10.5301/hipint.5000306
Fan HB, 2015, WORLD J SURG ONCOL, V13, DOI 10.1186/s12957-015-0723-2
Friedrich M, 2014, INT ORTHOP, V38, P2455, DOI 10.1007/s00264-014-2443-6
Holzapfel BM, 2014, INT ORTHOP, V38, P1435, DOI 10.1007/s00264-014-2314-1
Jentzsch T, 2016, WORLD J SURG ONCOL, V14, DOI 10.1186/s12957-016-1006-2
Kitagawa Y, 2006, J Orthop Surg (Hong Kong), V14, P155
Laffosse JM, 2012, ORTHOP TRAUMATOL-SUR, V98, P309, DOI 10.1016/j.otsr.2011.11.007
Lu MX, 2019, BMC SURG, V19, DOI 10.1186/s12893-019-0491-y
Lu MX, 2018, WORLD J SURG ONCOL, V16, DOI 10.1186/s12957-018-1333-6
Ma LM, 2016, SCI REP-UK, V6, DOI 10.1038/srep23335
Markhoff J, 2015, MATERIALS, V8, P5490, DOI 10.3390/ma8085259
Menendez LR, 2009, CLIN ORTHOP RELAT R, V467, P2831, DOI 10.1007/s11999-009-1043-z
Ng VY, 2012, CLIN ORTHOP RELAT R, V470, P99, DOI 10.1007/s11999-011-1996-6
Rengier F, 2010, INT J COMPUT ASS RAD, V5, P335, DOI 10.1007/s11548-010-0476-x
Sun W, 2011, J ARTHROPLASTY, V26, P1508, DOI 10.1016/j.arth.2011.02.018
Thadani Vishaal Nanik, 2018, J Clin Orthop Trauma, V9, P269, DOI 10.1016/j.jcot.2018.07.020
Wang B, 2015, PLOS ONE, V10, DOI 10.1371/journal.pone.0127263
Wei R, 2017, EUR SPINE J, V26, P1902, DOI 10.1007/s00586-016-4871-z
Zou Y, 2018, MEDICINE, V97, DOI 10.1097/MD.0000000000013282
NR 23
TC 9
Z9 10
U1 2
U2 24
PU LIPPINCOTT WILLIAMS & WILKINS
PI PHILADELPHIA
PA TWO COMMERCE SQ, 2001 MARKET ST, PHILADELPHIA, PA 19103 USA
SN 0025-7974
EI 1536-5964
J9 MEDICINE
JI Medicine (Baltimore)
PD SEP
PY 2019
VL 98
IS 36
AR e16658
DI 10.1097/MD.0000000000016658
PG 8
WC Medicine, General & Internal
WE Science Citation Index Expanded (SCI-EXPANDED)
SC General & Internal Medicine
GA JB7XA
UT WOS:000488777600002
PM 31490360
OA gold, Green Published
DA 2022-10-31
ER
PT J
AU Yu, C
Yu, WG
Mao, S
Zhang, PR
Zhang, XC
Zeng, XS
Han, GW
AF Yu, Cong
Yu, Weiguang
Mao, Shuai
Zhang, Peiru
Zhang, Xinchao
Zeng, Xianshang
Han, Guowei
TI Traditional three-dimensional printing technology versus
three-dimensional printing mirror model technology in the treatment of
isolated acetabular fractures: a retrospective analysis
SO JOURNAL OF INTERNATIONAL MEDICAL RESEARCH
LA English
DT Article
DE Three-dimensional; mirror model technology; acetabular fracture; Harris
hip score; printing technology; advanced age
ID PERCUTANEOUS SCREW FIXATION; DYNAMIC HIP SCREW; ANTI-ROTATION;
CLASSIFICATION
AB Objective
This study was performed to compare the clinical outcomes of traditional three-dimensional (3D) printing technology and 3D printing mirror model technology in the treatment of isolated acetabular fractures.
Methods
Prospectively maintained databases were reviewed to retrospectively compare patients with an isolated acetabular fracture who were treated with traditional 3D printing technology (Group T) or 3D printing mirror model technology (Group M) from 2011 to 2017. In total, 146 advanced-age patients (146 hips) with an isolated acetabular fracture (Group T, n = 72; Group M, n = 74) were assessed for a mea…
Results
The HHS, operation time, intraoperative blood loss, fluoroscopy screening time, and incidence of postoperative complications were significantly different between the groups, with Group M showing superior clinical outcomes.
Conclusion
In patients with an isolated acetabular fracture, 3D printing mirror model technology might lead to more accurate and efficient treatment than traditional 3D printing technology.
C1 [Yu, Cong; Zhang, Peiru] Huazhong Univ Sci & Technol, Wuhan Fourth Hosp, Dept Anesthesiol, Hanzheng St 473, Wuhan 430033, Peoples R China.
[Yu, Cong; Zhang, Peiru] Huazhong Univ Sci & Technol, Puai Hosp, Tongji Med Coll, Hanzheng St 473, Wuhan 430033, Peoples R China.
[Yu, Weiguang; Zeng, Xianshang; Han, Guowei] Sun Yat Sen Univ, Affiliated Hosp 1, Dept Orthopaed, 58 Zhongshan 2nd Rd, Guangzhou 510080, Peoples R China.
[Mao, Shuai] Sun Yat Sen Univ, Affiliated Hosp 1, Dept Hepatobiliary Surg, Guangzhou, Peoples R China.
[Zhang, Xinchao] Fudan Univ, Jinshan Hosp, Dept Orthopaed, Shanghai, Peoples R China.
RP Zhang, PR (通讯作者)，Huazhong Univ Sci & Technol, Wuhan Fourth Hosp, Dept Anesthesiol, Hanzheng St 473, Wuhan 430033, Peoples R China.; Zhang, PR (通讯作者)，Huazhong Univ Sci & Technol, Puai Hosp, Tongji Med Coll, Hanzheng St 473, Wuhan 430033, Peoples R China.; Zeng, XS (通讯作者)，Sun Yat Sen Univ, Affiliated Hosp 1, Dept Orthopaed, 58 Zhongshan 2nd Rd, Guangzhou 510080, Peoples R China.
EM peiru0124@163.com; xianshangzh@126.com
FU Shanghai Municipal Health and Family Planning Commission Fund Project
[201640057]
FX This work was supported by grants from the Shanghai Municipal Health and
Family Planning Commission Fund Project (Grant No. 201640057).
CR Attias N, 2005, J BONE JOINT SURG BR, V87B, P1520, DOI 10.1302/0301-620X.87B11.16614
Chen X, 2017, INJURY, V48, P1147, DOI 10.1016/j.injury.2017.03.009
Chui KH, 2018, INT ORTHOP, V42, P1387, DOI 10.1007/s00264-017-3659-z
Citak M, 2008, J ORTHOP RES, V26, P547, DOI 10.1002/jor.20517
Hansen Erik, 2012, J Bone Joint Surg Am, V94, pe1771, DOI 10.2106/JBJS.K.00840
Hinton TJ, 2015, SCI ADV, V1, DOI 10.1126/sciadv.1500758
Huang ZF, 2018, PLOS ONE, V13, DOI 10.1371/journal.pone.0191328
JUDET R, 1964, J BONE JOINT SURG AM, V46, P1615, DOI 10.2106/00004623-196446080-00001
Keil H, 2018, J ORTHOP SURG RES, V13, DOI 10.1186/s13018-018-0780-7
LETOURNEL E, 1980, CLIN ORTHOP RELAT R, P81
Li YT, 2019, BIOMED RES INT, V2019, DOI 10.1155/2019/3971571
Ruan ZY, 2012, INJURY, V43, P517, DOI 10.1016/j.injury.2011.08.002
Sanchez-Perez C, 2018, INJURY, V49, pS36, DOI 10.1016/j.injury.2018.07.014
Schwabe P, 2014, J ORTHOP TRAUMA, V28, P700, DOI 10.1097/BOT.0000000000000091
Sebaaly A, 2018, INT ORTHOP, V42, P1957, DOI 10.1007/s00264-018-3810-5
Shulaker MM, 2017, NATURE, V547, P74, DOI 10.1038/nature22994
Venter A, 2017, OSTEOPOROSIS INT, V28, pS548
Yu AW, 2015, ADV ORTHOP, V2015, DOI 10.1155/2015/617046
Yu WG, 2016, BMC MUSCULOSKEL DIS, V17, DOI 10.1186/s12891-016-1143-3
Yu WG, 2016, BMC MUSCULOSKEL DIS, V17, DOI 10.1186/s12891-016-1079-7
Zeng CJ, 2016, INJURY, V47, P2223, DOI 10.1016/j.injury.2016.03.015
Zeng XS, 2017, J INT MED RES, V45, P1109, DOI 10.1177/0300060517703277
Zeng XS, 2017, BMC MUSCULOSKEL DIS, V18, DOI 10.1186/s12891-017-1415-6
Zhou X, 2018, BMC SURG, V18, DOI 10.1186/s12893-018-0362-y
NR 24
TC 3
Z9 3
U1 0
U2 3
PU SAGE PUBLICATIONS LTD
PI LONDON
PA 1 OLIVERS YARD, 55 CITY ROAD, LONDON EC1Y 1SP, ENGLAND
SN 0300-0605
EI 1473-2300
J9 J INT MED RES
JI J. Int. Med. Res.
PD MAY
PY 2020
VL 48
IS 5
AR 0300060520924250
DI 10.1177/0300060520924250
PG 12
WC Medicine, Research & Experimental; Pharmacology & Pharmacy
WE Science Citation Index Expanded (SCI-EXPANDED)
SC Research & Experimental Medicine; Pharmacology & Pharmacy
GA LV4ZL
UT WOS:000538445100001
PM 32466684
OA Green Published, gold
DA 2022-10-31
ER
PT J
AU Zeng, CJ
Huang, WH
Huang, HJ
Wu, ZL
AF Zeng, Can-Jun
Huang, Wen-Hua
Huang, Hua-Jun
Wu, Zhang-Lin
TI Laparoscopic acetabular fracture fixation after three-dimensional
modelling and printing
SO INDIAN JOURNAL OF ORTHOPAEDICS
LA English
DT Article
DE Acetabular fracture; endoscopic; internal fixation; laparoscopy;
percutaneous; three-dimensional printing
ID MANAGEMENT; SCREWS
AB Current surgical treatment of acetabular fractures is open reduction and internal fixation and requires a large incision resulting in considerable blood loss and a potentially long duration of recovery. We report a case of an acetabular fracture that received laparoscopic internal fixation after three-dimensional (3D) modelling and printing of the acetabulum. A 43 year old male fell from a hei…
C1 [Zeng, Can-Jun; Huang, Hua-Jun] Southern Med Univ, Affiliated Hosp 3, Dept Orthoped, Acad Orthoped Guangdong Prov, Guangzhou 510630, Guangdong, Peoples R China.
[Huang, Wen-Hua; Wu, Zhang-Lin] Southern Med Univ, Sch Basic Med Sci, Dept Anat, Guangdong Prov Key Lab Med Biomech, 1838 Guangzhou North Ave, Guangzhou 510515, Guangdong, Peoples R China.
RP Huang, WH (通讯作者)，Southern Med Univ, Sch Basic Med Sci, Dept Anat, Guangdong Prov Key Lab Med Biomech, 1838 Guangzhou North Ave, Guangzhou 510515, Guangdong, Peoples R China.
EM huangwenhua2009@139.com
RI huang, wenhua/AAO-5990-2020; Zeng, CanJun/AHC-5294-2022
OI huang, wenhua/0000-0003-2382-9180;
FU Science and Technology Projects in Guangdong Province [2014B090901055,
2014A020212176]; Science and Technology Projects of Tianhe district in
Guangdong Province [201404KW025]; Science and Technology Project of
Guangdong Province [2015B010125005]
FX This work was supported by grants from Science and Technology Projects
in Guangdong Province (2014B090901055), Science and Technology Projects
in Guangdong Province (2014A020212176), Science and Technology Projects
of Tianhe district in Guangdong Province (201404KW025) and Science and
Technology Project of Guangdong Province (2015B010125005).
CR Breivik H, 2008, BRIT J ANAESTH, V101, P17, DOI 10.1093/bja/aen103
Briffa N, 2011, J BONE JOINT SURG BR, V93B, P229, DOI 10.1302/0301-620X.93B2.24056
COLE JD, 1994, CLIN ORTHOP RELAT R, P112
Collinge C, 2005, J ORTHOP TRAUMA, V19, P254, DOI 10.1097/01.bot.0000151821.79827.fb
Gansslen A, 2012, ACTA CHIR ORTHOP TR, V79, P107
Keel MJB, 2012, J BONE JOINT SURG BR, V94B, P405, DOI 10.1302/0301-620X.94B3.27801
Kozakiewicz M, 2009, J CRANIO MAXILL SURG, V37, P229, DOI 10.1016/j.jcms.2008.11.009
LETOURNEL E, 1993, CLIN ORTHOP RELAT R, P62
Luo Qiang, 2014, Zhongguo Xiu Fu Chong Jian Wai Ke Za Zhi, V28, P268
Petzold R, 1999, COMPUT MED IMAG GRAP, V23, P277, DOI 10.1016/S0895-6111(99)00025-7
Rubel IF, 2002, J ORTHOP TRAUMA, V16, P507, DOI 10.1097/00005131-200208000-00010
Sagi HC, 2004, J ORTHOP TRAUMA, V18, P138, DOI 10.1097/00005131-200403000-00002
Zobrist R, 2002, J ORTHOP TRAUMA, V16, P515, DOI 10.1097/00005131-200208000-00011
NR 13
TC 3
Z9 3
U1 0
U2 8
PU MEDKNOW PUBLICATIONS & MEDIA PVT LTD
PI MUMBAI
PA B-9, KANARA BUSINESS CENTRE, OFF LINK RD, GHAKTOPAR-E, MUMBAI, 400075,
INDIA
SN 0019-5413
EI 1998-3727
J9 INDIAN J ORTHOP
JI Indian J. Orthop.
PD SEP-OCT
PY 2017
VL 51
IS 5
BP 620
EP 623
DI 10.4103/0019-5413.214215
PG 4
WC Orthopedics
WE Science Citation Index Expanded (SCI-EXPANDED)
SC Orthopedics
GA FG4MY
UT WOS:000410233800017
PM 28966386
OA Green Published
DA 2022-10-31
ER
PT J
AU Shon, HC
Choi, S
Yang, JY
AF Shon, Hyun-Chul
Choi, Seungmyung
Yang, Jae-Young
TI Three-dimensional printing-assisted surgical technique with limited
operative exposure for both-column acetabular fractures
SO ULUSAL TRAVMA VE ACIL CERRAHI DERGISI-TURKISH JOURNAL OF TRAUMA &
EMERGENCY SURGERY
LA English
DT Article
DE Acetabulum; both-column fracture; limited exposure; preoperative
planning; three-dimensional printing
ID SIZE 3D-PRINTED MODEL; INTRAOPERATIVE TOOL; FIXATION; RECONSTRUCTION;
MANAGEMENT; ACCURACY; SURGERY; PLATES
AB BACKGROUND: It is often difficult to achieve satisfactory reduction and fixation of both-column acetabular fractures owing to the complexity of the regional anatomy of the pelvis and the fracture configuration, which is commonly associated with a high degree of comminution. Herein, we describe the use of a three-dimensional (3D) patient-specific printed model of the pelvis to facilitate preope…
METHODS: The 3D-printed model was constructed using a fused deposition modeling method with computed tomography images as inputs. Operative and clinical outcomes were evaluated for 5 patients with both-column acetabular fractures (mean age: 41.4 years). The status of fracture reduction was classified using the Matta criteria, and the functional outcome was assessed using the modified Merle d'Aubi…
RESULTS: Reduction was classified as excellent in 4 patients and good in I patient, and good functional outcomes were achieved in all patients at the final follow-up. The average incision length was 6.9 cm with an average operative time of 124 min.
CONCLUSION: We successfully applied 3D printing for the surgical management of both-column acetabular fractures, thereby improving surgical outcomes while achieving good-to-excellent reduction and good medium-term functional outcomes.
C1 [Shon, Hyun-Chul; Choi, Seungmyung; Yang, Jae-Young] Chungbuk Natl Univ, Coll Med, Dept Orthoped Surg, Cheongju, South Korea.
RP Choi, S (通讯作者)，Chungbuk Natl Univ, Coll Med, Dept Orthoped Surg, Cheongju, South Korea.
EM davidchoi153@gmail.com
CR Bagaria V, 2011, EUR J RADIOL, V80, P814, DOI 10.1016/j.ejrad.2010.10.007
Bhat Nawaz A, 2014, Ortop Traumatol Rehabil, V16, P245, DOI 10.5604/15093492.1112281
Bizzotto N, 2015, SURG INNOV, V22, P548, DOI 10.1177/1553350614547773
Brown GA, 2003, J BONE JOINT SURG AM, V85A, P49, DOI 10.2106/00004623-200300004-00006
Chung KJ, 2015, FOOT ANKLE INT, V36, P1504, DOI 10.1177/1071100715595695
Chung KJ, 2014, FOOT ANKLE INT, V35, P1231, DOI 10.1177/1071100714544522
COLE JD, 1994, CLIN ORTHOP RELAT R, P112
DAUBIGNE RM, 1954, J BONE JOINT SURG AM, V36-A, P451, DOI 10.2106/00004623-195436030-00001
Gansslen A, 2012, ACTA CHIR ORTHOP TR, V79, P107
Garrett J, 2012, ORTHOPEDICS, V35, pE615, DOI 10.3928/01477447-20120426-12
Giannoudis PV, 2005, J BONE JOINT SURG BR, V87B, P2, DOI 10.1302/0301-620X.87B1.15605
Hurson C, 2007, INJURY, V38, P1158, DOI 10.1016/j.injury.2007.05.020
Jae Lee Kyung, 2011, Hip and Pelvis, V23, P131
Jeong HS, 2014, ARCH ORTHOP TRAUM SU, V134, P1551, DOI 10.1007/s00402-014-2075-8
Kim HY, 2015, CLIN ORTHOP SURG, V7, P29, DOI 10.4055/cios.2015.7.1.29
Kim HN, 2015, J ORTHOP SURG RES, V10, DOI 10.1186/s13018-015-0233-5
LETOURNEL E, 1993, CLIN ORTHOP RELAT R, P62
Liang WG, 2014, BIOMED RES INT, V2014, DOI 10.1155/2014/436325
Lieffers JR, 2012, BRIT J CANCER, V107, P931, DOI 10.1038/bjc.2012.350
MATTA JM, 1994, CLIN ORTHOP RELAT R, P10
Matta JM, 1996, J BONE JOINT SURG AM, V78A, P1632, DOI 10.2106/00004623-199611000-00002
Sagi HC, 2010, J ORTHOP TRAUMA, V24, P263, DOI 10.1097/BOT.0b013e3181dd0b84
Song HK, 2013, J ORTHOP TRAUMA, V27, pE147, DOI 10.1097/BOT.0b013e31827cd67d
Varga E, 2013, INT J ORAL MAX SURG, V42, P1159, DOI 10.1016/j.ijom.2013.02.006
Wu XB, 2015, CHINESE MED J-PEKING, V128, P477, DOI 10.4103/0366-6999.151088
Yu AW, 2015, ADV ORTHOP, V2015, DOI 10.1155/2015/617046
Zeng CJ, 2015, INT J CLIN EXP MED, V8, P13039
NR 27
TC 9
Z9 11
U1 1
U2 2
PU TURKISH ASSOC TRAUMA EMERGENCY SURGERY
PI ISTANBUL
PA KOPRULU MEHMET PASA SOC, DENIZ ABDAL MAH, DADASOGLU AP, 25-1 SEHREMINI,
ISTANBUL, 00000, TURKEY
SN 1306-696X
J9 ULUS TRAVMA ACIL CER
JI Ulus. Travma Acil Cerrahi Derg.
PD JUL
PY 2018
VL 24
IS 4
BP 369
EP 375
DI 10.5505/tjtes.2018.47690
PG 7
WC Emergency Medicine
WE Science Citation Index Expanded (SCI-EXPANDED)
SC Emergency Medicine
GA GN8MU
UT WOS:000439418700015
PM 30028497
OA Bronze
DA 2022-10-31
ER
PT J
AU Sanchez-Perez, C
Rodriguez-Lozano, G
Rojo-Manaute, J
Vaquero-Martin, J
Chana-Rodriguez, F
AF Sanchez-Perez, Coral
Rodriguez-Lozano, Guillermo
Rojo-Manaute, Jose
Vaquero-Martin, Javier
Chana-Rodriguez, Francisco
TI 3D surgical printing for preoperative planning of trabecular augments in
acetabular fracture sequel
SO INJURY-INTERNATIONAL JOURNAL OF THE CARE OF THE INJURED
LA English
DT Article
DE Rapid prototyping; 3D printing; Preoperative planning; Acetabular
fracture; Sequel; Total hip arthroplasty
ID TOTAL HIP-ARTHROPLASTY; REVISION THA; BONE LOSS; FIXATION;
RECONSTRUCTION; REPLACEMENT; CLASSIFICATION; REDUCTION; SURGERY;
COMPONENTS
AB We describe the methodical and possibilities of 3D surgical printing in preoperative planning for a total hip arthroplasty in acetabular deformity after acetabular fractures, showing a case of a 43-year-old with posttraumatic arthritis after both column fracture of the left acetabulum that was treated non operatively, supporting the do it yourself mode. (C) 2018 Elsevier Ltd. All rights reserv…
C1 [Sanchez-Perez, Coral; Rodriguez-Lozano, Guillermo; Vaquero-Martin, Javier; Chana-Rodriguez, Francisco] Gen Univ Hosp Gregorio Maranon, Dept Traumatol & Orthopaed Surg, C Doctor Esquerdo 46, Madrid 28007, Spain.
[Rojo-Manaute, Jose] Medcare Orthopaed & Spine Hosp, Dept Traumatol & Orthopaed Surg, Dubai, U Arab Emirates.
RP Chana-Rodriguez, F (通讯作者)，Hosp Gen Univ Gregorio Maranon, C Canada 4,6 A, Madrid 28030, Spain.
EM chanaphd@yahoo.es
CR Andaluza de Traumatologia y Ortopedia Sociedad, 2008, ALT AC DISPL POSTR P
[Anonymous], 1999, J BONE JOINT SURG BR, V81, P67
Barlow BT, 2016, J ARTHROPLASTY, V31, P1057, DOI 10.1016/j.arth.2015.11.016
Berry DJ, 2004, CLIN ORTHOP RELAT R, P106
Berry DJ, 2000, CLIN ORTHOP RELAT R, P154, DOI 10.1097/00003086-200002000-00019
Burd TA, 2001, J BONE JOINT SURG AM, V83A, P1783, DOI 10.2106/00004623-200112000-00003
Butterwick D, 2015, J BONE JOINT SURG AM, V97A, P758, DOI 10.2106/JBJS.N.01037
Chakravarty R, 2014, J ARTHROPLASTY, V29, P817, DOI 10.1016/j.arth.2013.08.009
Chana-Rodriguez F, 2012, Acta Ortop Mex, V26, P185
Chang JB, 2015, PLAST RECONSTR SURG, V135, P1295, DOI 10.1097/PRS.0000000000001221
Cimerman M, 2007, INJURY, V38, P442, DOI 10.1016/j.injury.2007.01.033
Clarke-Jenssen J, 2017, BONE JOINT J, V99B, P834, DOI 10.1302/0301-620X.99B6.BJJ-2016-1013.R1
Crist BD, 2017, INJURY, V48, P1518, DOI 10.1016/j.injury.2017.04.055
Dailey SK, 2014, J ORTHOP TRAUMA, V28, P497, DOI 10.1097/BOT.0000000000000153
DANTONIO JA, 1992, ORTHOP CLIN N AM, V23, P279
DAUBIGNE RM, 1954, J BONE JOINT SURG AM, V36-A, P451, DOI 10.2106/00004623-195436030-00001
Daurka JS, 2014, BONE JOINT J, V96B, P157, DOI 10.1302/0301-620X.96B2.32979
De Bellis UG, 2014, INJURY, V45, P356, DOI 10.1016/j.injury.2013.09.018
Deirmengian GK, 2011, J BONE JOINT SURG AM, V93A, P1842, DOI 10.2106/JBJS.J.01197
Fadero PE, 2014, SURG-J R COLL SURG E, V12, P328, DOI 10.1016/j.surge.2014.03.008
Floris I, 2013, EKLEM HAST CERRAHISI, V24, P64, DOI 10.5606/ehc.2013.16
Fornaro J, 2010, J ORTHOP SURG RES, V5, DOI 10.1186/1749-799X-5-50
Furey AJ, 2013, J ORTHOP TRAUMA, V27, P2, DOI 10.1097/BOT.0b013e31824d96de
Giannoudis PV, 2005, J BONE JOINT SURG BR, V87B, P2, DOI 10.1302/0301-620X.87B1.15605
Grazioli A, 2012, INT ORTHOP, V36, P2411, DOI 10.1007/s00264-012-1678-3
Guerado E, 2012, INJURY, V43, pS33, DOI 10.1016/S0020-1383(13)70177-3
Guitton TG, 2010, HAND CLIN, V26, P447, DOI 10.1016/j.hcl.2010.04.007
Guyton J. L., 2017, CAMPBELLS OPERATIVE, P2939
Hailer NP, 2012, ACTA ORTHOP, V83, P442, DOI 10.3109/17453674.2012.733919
HEEG M, 1987, J TRAUMA, V27, P555, DOI 10.1097/00005373-198705000-00016
Hill BW, 2012, GERIATR ORTHOP SURG, V3, P95, DOI 10.1177/2151458512454661
Hurson C, 2007, INJURY, V38, P1158, DOI 10.1016/j.injury.2007.05.020
Issack PS, 2013, J BONE JOINT SURG AM, V95A, P1981, DOI 10.2106/JBJS.L.01313
Jauregui JJ, 2015, EXPERT REV MED DEVIC, V12, P287, DOI 10.1586/17434440.2015.1009828
Jo Woo-Lam, 2017, Hip Pelvis, V29, P24, DOI 10.5371/hp.2017.29.1.24
Katsoulis E, 2006, INJURY, V37, P1133, DOI 10.1016/j.injury.2006.07.017
Li HW, 2016, CLIN ORTHOP RELAT R, V474, P731, DOI 10.1007/s11999-015-4587-0
Magu NK, 2012, INDIAN J ORTHOP, V46, P36, DOI 10.4103/0019-5413.91633
Makridis KG, 2014, J ARTHROPLASTY, V29, P1983, DOI 10.1016/j.arth.2014.06.001
Matta JM, 1996, J BONE JOINT SURG AM, V78A, P1632, DOI 10.2106/00004623-199611000-00002
Matthews F, 2009, J DIGIT IMAGING, V22, P473, DOI 10.1007/s10278-008-9078-8
Miller MD, 2016, MILLERS REV ORTHOPAE, P796
Mohammed R, 2015, J ORTHOP TRAUMATOL, V16, P9, DOI 10.1007/s10195-014-0324-9
Morison Z, 2016, CLIN ORTHOP RELAT R, V474, P392, DOI 10.1007/s11999-015-4509-1
Moskal JT, 2008, CLIN ORTHOP RELAT R, V466, P691, DOI 10.1007/s11999-007-0079-1
Mouhsine E, 2005, INJURY, V36, P1330, DOI 10.1016/j.injury.2004.09.016
Neri T, 2017, INT ORTHOP, V41, P557, DOI 10.1007/s00264-016-3373-2
Noyer D, 2017, INT ORTHOP, V41, P611, DOI 10.1007/s00264-016-3361-6
Nwankwo CD, 2014, CLIN ORTHOP RELAT R, V472, P2793, DOI 10.1007/s11999-014-3632-8
Ortega-Briones A, 2017, BIOMED RES INT, V2017, DOI 10.1155/2017/4651518
Owen MT, 2017, J ORTHOP TRAUMA, V31, P589, DOI 10.1097/BOT.0000000000000941
Paprosky W G, 1994, J Arthroplasty, V9, P33, DOI 10.1016/0883-5403(94)90135-X
Park KS, 2017, INJURY, V48, P388, DOI 10.1016/j.injury.2016.11.029
Pierannunzii L, 2016, EFORT OPEN REV, V1, P431, DOI 10.1302/2058-5241.160025
Prieto HA, 2017, J ARTHROPLASTY, V8, P1
Rankin TM, 2014, J SURG RES, V189, P193, DOI 10.1016/j.jss.2014.02.020
Salama W, 2017, EUR J ORTHOP SURG TR, V1, P1
Schnaser E, 2014, J ORTHOP TRAUMA, V28, P694, DOI 10.1097/BOT.0000000000000145
Sermon A, 2008, INJURY, V39, P914, DOI 10.1016/j.injury.2007.12.004
Sierra RJ, 2013, BONE JOINT J, V95B, P11, DOI 10.1302/0301-620X.95B11.32897
Skorski MR, 2016, SCI TECHNOL ADV MAT, V17, P89, DOI 10.1080/14686996.2016.1152879
Tokarski AT, 2015, BONE JOINT J, V97B, P45, DOI 10.1302/0301-620X.97B1.34236
Waddell BS, 2017, BONE JOINT J, V99B, P25, DOI 10.1302/0301-620X.99B1.BJJ-2016-0322.R1
Waran V, 2014, J NEUROSURG, V120, P489, DOI 10.3171/2013.11.JNS131066
Wong KC, 2015, COMPUT AIDED SURG, V20, P14, DOI 10.3109/10929088.2015.1076039
Zeng CJ, 2016, INJURY, V47, P2223, DOI 10.1016/j.injury.2016.03.015
NR 66
TC 9
Z9 9
U1 0
U2 6
PU ELSEVIER SCI LTD
PI OXFORD
PA THE BOULEVARD, LANGFORD LANE, KIDLINGTON, OXFORD OX5 1GB, OXON, ENGLAND
SN 0020-1383
EI 1879-0267
J9 INJURY
JI Injury-Int. J. Care Inj.
PD SEP
PY 2018
VL 49
SU 2
BP S36
EP S43
DI 10.1016/j.injury.2018.07.014
PG 8
WC Critical Care Medicine; Emergency Medicine; Orthopedics; Surgery
WE Science Citation Index Expanded (SCI-EXPANDED)
SC General & Internal Medicine; Emergency Medicine; Orthopedics; Surgery
GA HG1KN
UT WOS:000454713200006
PM 30219146
DA 2022-10-31
ER
PT J
AU Hao, YQ
Wang, L
Jiang, WB
Wu, W
Ai, ST
Shen, L
Zhao, S
Dai, KR
AF Hao, Yongqiang
Wang, Lei
Jiang, Wenbo
Wu, Wen
Ai, Songtao
Shen, Lu
Zhao, Shuang
Dai, Kerong
TI 3D Printing Hip Prostheses Offer Accurate Reconstruction, Stable
Fixation, and Functional Recovery for Revision Total Hip Arthroplasty
with Complex Acetabular Bone Defect
SO ENGINEERING
LA English
DT Article
DE 3D printing; Hip revision; Complex and large acetabular bone defect;
Accurate reconstruction
AB Y Complicated and large acetabular bone defects present the main challenges and difficulty in the revision of total hip arthroplasty (THA). This study aimed to explore the advantages of three-dimensional (3D) printing technology in the reconstruction of such acetabular bone defects. We retrospectively analyzed the prognosis of four severe bone defects around the acetabulum in three patients wh…
C1 [Hao, Yongqiang; Wang, Lei; Wu, Wen; Zhao, Shuang; Dai, Kerong] Shanghai Jiao Tong Univ, Shanghai Peoples Hosp 9, Sch Med, Dept Orthoped, Shanghai 200011, Peoples R China.
[Jiang, Wenbo; Shen, Lu] Shanghai Jiao Tong Univ, Shanghai Peoples Hosp 9, Med 3D Printing Innovat Res Ctr, Sch Med, Shanghai 200011, Peoples R China.
[Ai, Songtao] Shanghai Jiao Tong Univ, Shanghai Peoples Hosp 9, Sch Med, Dept Radiol, Shanghai 200011, Peoples R China.
RP Hao, YQ; Wang, L; Dai, KR (通讯作者)，Shanghai Jiao Tong Univ, Shanghai Peoples Hosp 9, Sch Med, Dept Orthoped, Shanghai 200011, Peoples R China.
EM hyq_9hospital@hotmail.com; wanglei12041985@163.com; krdai@163.com
FU National Key Research and Development Program of China [2016YFC1100600];
National Natural Science Foundation of China [81972058, 81902194];
Multicenter Clinical Research Project of Shanghai Jiao Tong University
School of Medicine [DLY201506]
FX This work is supported by National Key Research and Development Program
of China (2016YFC1100600), the National Natural Science Foundation of
China (81972058 and 81902194), the Multicenter Clinical Research Project
of Shanghai Jiao Tong University School of Medicine (DLY201506).
CR Ackland DC, 2017, J MECH BEHAV BIOMED, V69, P404, DOI 10.1016/j.jmbbm.2017.01.048
Bozic KJ, 2009, J BONE JOINT SURG AM, V91A, P128, DOI 10.2106/JBJS.H.00155
DANTONIO JA, 1992, ORTHOP CLIN N AM, V23, P279
Delaunay C, 2013, CLIN ORTHOP RELAT R, V471, P3863, DOI 10.1007/s11999-013-2935-5
Deng M, 2018, INT J ORAL MAX SURG, V47, P392, DOI 10.1016/j.ijom.2017.10.016
Fitzpatrick CK, 2014, J BIOMECH, V47, P1718, DOI 10.1016/j.jbiomech.2014.02.018
Jasty M, 1997, J BONE JOINT SURG AM, V79A, P707, DOI 10.2106/00004623-199705000-00010
Kim KC, 2012, J ORTHOP SCI, V17, P18, DOI 10.1007/s00776-011-0174-8
Kurtz S, 2007, J BONE JOINT SURG AM, V89A, P780, DOI 10.2106/JBJS.F.00222
Li GY, 2016, SCI REP-UK, V6, DOI 10.1038/srep34072
Li HW, 2016, CLIN ORTHOP RELAT R, V474, P731, DOI 10.1007/s11999-015-4587-0
Paprosky W G, 1994, Chir Organi Mov, V79, P285
Philippe R, 2012, ORTHOP TRAUMATOL-SUR, V98, P129, DOI 10.1016/j.otsr.2011.11.003
PILLIAR RM, 1986, CLIN ORTHOP RELAT R, P108
Sporer Scott M, 2006, Instr Course Lect, V55, P287
Wang BC, 2018, INT ORTHOP, V42, P687, DOI 10.1007/s00264-017-3645-5
Xu GS, 2017, MEDICINE, V96, DOI 10.1097/MD.0000000000009426
NR 17
TC 10
Z9 11
U1 2
U2 21
PU ELSEVIER
PI AMSTERDAM
PA RADARWEG 29, 1043 NX AMSTERDAM, NETHERLANDS
SN 2095-8099
EI 2096-0026
J9 ENGINEERING-PRC
JI Engineering
PD NOV
PY 2020
VL 6
IS 11
BP 1285
EP 1290
DI 10.1016/j.eng.2020.04.013
PG 6
WC Engineering, Multidisciplinary
WE Science Citation Index Expanded (SCI-EXPANDED)
SC Engineering
GA PG1JK
UT WOS:000599498600013
OA gold
DA 2022-10-31
ER
PT J
AU Maini, L
Sharma, A
Jha, S
Sharma, A
Tiwari, A
AF Maini, L.
Sharma, A.
Jha, S.
Sharma, A.
Tiwari, A.
TI Three-dimensional printing and patient-specific pre-contoured plate:
future of acetabulum fracture fixation?
SO EUROPEAN JOURNAL OF TRAUMA AND EMERGENCY SURGERY
LA English
DT Article
DE Acetabulum fracture; Patient specific; Pre-contoured; Three-dimensional
printing; Rapid prototyping; Reconstruction plate
ID OPEN REDUCTION; SURGERY; RECONSTRUCTION; MANAGEMENT
AB Due to the complexity of acetabulum, achieving anatomical contouring intra-operatively is difficult for surgeon. A 3D (dimensional) real model can facilitate us both in contouring the plate pre-operatively and in better pre-operative planning. Patient-specific pre-contoured plate in acetabular fracture has been studied by few researchers but randomized case-control study was lacking. Hence, we…
Prospective randomized case control study was conducted. 21 patients were included. 10 patients were distributed in "case" group and remaining 11 in "control" group. Inclusion criteria: Displaced acetabulum fractures with displacement of >= 3 mm in adults who reported within 3 weeks of injury. Exclusion criteria were: Open fractures, associated Morel-Lavall,e lesion and patients with > 3 weeks ol…
Reduced blood loss (100 ml less in case group) and surgical time (12 min less in case group) and better post-operative reduction were observed in case than control. In control group, 4 patients even had step of 2-3 mm, which was not seen in case group. All the pre-contoured plates fitted well to the pelvis intra-operatively. Reduction achieved as evaluated by CT was more in "case" group with stat…
Patient-specific pre-contoured plate made using 3D model is a better implant than intra-operatively contoured plate. Real-time 3D pelvis model is an accurate technique for pre-operative planning in acetabular fractures.
C1 [Maini, L.; Sharma, A.; Sharma, A.; Tiwari, A.] Maulana Azad Med Coll, Delhi, India.
[Jha, S.] Indian Inst Technol, Delhi, India.
[Sharma, A.] E-31, Ghaziabad 201011, Uttar Pradesh, India.
RP Sharma, A (通讯作者)，Maulana Azad Med Coll, Delhi, India.; Sharma, A (通讯作者)，E-31, Ghaziabad 201011, Uttar Pradesh, India.
EM lalit_maini@rediffmail.com; dramite31@gmail.com;
suniljha@mech.iitd.ac.in; ankurbondwal699@gmail.com;
dranurag.tiwari@gmail.com
RI MAINI, LALIT/AAB-5131-2020
CR Bagaria V, 2011, EUR J RADIOL, V80, P814, DOI 10.1016/j.ejrad.2010.10.007
Borrelli Joseph Jr, 2008, Am J Orthop (Belle Mead NJ), V37, P455
Brown G A, 2001, Iowa Orthop J, V21, P20
Brown GA, 2003, J BONE JOINT SURG AM, V85A, P49, DOI 10.2106/00004623-200300004-00006
Brown GA, 2002, J ORTHOP TRAUMA, V16, P347, DOI 10.1097/00005131-200205000-00010
Brown GA, 2000, CLIN ORTHOP RELAT R, P219
Cimerman M, 2007, INJURY, V38, P442, DOI 10.1016/j.injury.2007.01.033
Citak M, 2008, J ORTHOP RES, V26, P547, DOI 10.1002/jor.20517
Fornaro J, 2010, J ORTHOP SURG RES, V5, DOI 10.1186/1749-799X-5-50
HEEG M, 1987, J TRAUMA, V27, P555, DOI 10.1097/00005373-198705000-00016
Hoppenfeld S, 1984, SURG EXPOSURES ORTHO, P327
JUDET R, 1964, J BONE JOINT SURG AM, V46, P1615, DOI 10.2106/00004623-196446080-00001
Kahler DM, 1998, COMPUT ASSIST ORTHOP, P180
Letournel E., 1981, FRACTURES ACETABULUM
Matta JM, 1996, J BONE JOINT SURG AM, V78A, P1632, DOI 10.2106/00004623-199611000-00002
MATTA JM, 1988, CLIN ORTHOP RELAT R, P83
MAYO KA, 1994, CLIN ORTHOP RELAT R, P31
Meena UK, 2013, ORTHOP TRAUMATOL-SUR, V99, P929, DOI 10.1016/j.otsr.2013.09.004
Mohsen AMMA, 2004, INJURY, V35, P2, DOI 10.1016/j.injury.2004.05.004
Munjal S, 2000, J ARTHROPLASTY, V15, P644, DOI 10.1054/arth.2000.6629
O'Shea K, 2006, J Orthop Surg (Hong Kong), V14, P127
Ricchetti ET, 2009, J AM ACAD ORTHOP SUR, V17, P582, DOI 10.5435/00124635-200909000-00005
Rommens PM, 1999, UNFALLCHIRURG, V102, P591, DOI 10.1007/s001130050455
Rosen JM, 1996, IEEE ENG MED BIOL, V15, P16, DOI 10.1109/51.486713
Roser SM, 2010, J ORAL MAXIL SURG, V68, P2824, DOI 10.1016/j.joms.2010.06.177
Shen F, 2012, INT J CARS, V10, P21
Tile M, 2005, RATIONALE OPERATIVE, P291
Tile M, 2003, FRATURES PELVIS ACET
NR 28
TC 32
Z9 32
U1 1
U2 10
PU SPRINGER HEIDELBERG
PI HEIDELBERG
PA TIERGARTENSTRASSE 17, D-69121 HEIDELBERG, GERMANY
SN 1863-9933
EI 1863-9941
J9 EUR J TRAUMA EMERG S
JI Eur. J. Trauma Emerg. Surg.
PD APR
PY 2018
VL 44
IS 2
BP 215
EP 224
DI 10.1007/s00068-016-0738-6
PG 10
WC Emergency Medicine
WE Science Citation Index Expanded (SCI-EXPANDED)
SC Emergency Medicine
GA GB6SG
UT WOS:000429202500010
DA 2022-10-31
ER
PT J
AU Ming, L
Lam, G
Jeong, J
Young, KS
AF Ming, Lu
Lam, Griselda
Jeong, Junemoe
Young, Kim Sun
TI Accuracy of the Surface Contour of Three-Dimensional-Printed Canine
Pelvic Replicas
SO VETERINARY AND COMPARATIVE ORTHOPAEDICS AND TRAUMATOLOGY
LA English
DT Article; Early Access
DE 3D printing; pelvis; pre-contouring of bone plates; surface contour;
dogs
ID COMPUTED-TOMOGRAPHY; FRACTURES; CLASSIFICATION; PLATES; DOGS
AB Objective The aim of this study was to determine the differences in surface contour between models of native pelvic bones and their corresponding three-dimensional (3D)-printed replicas. Study Design Digital 3D models of five cadaveric hemipelves and five live dogs with contralateral pelvic fractures were generated based on computed tomographic images and 3D printed. The 3D-printed replicas un…
C1 [Ming, Lu] Oregon State Univ, Magruder Hall, Corvallis, OR 97331 USA.
[Lam, Griselda] VCA London Reg Vet Emergency & Referral Hosp, London, ON, Canada.
[Jeong, Junemoe] Gwangju Anim Med Ctr, Gwangju, South Korea.
[Young, Kim Sun] Purdue Univ, Coll Vet Med, 625 Harrison St, W Lafayette, IN 47907 USA.
RP Young, KS (通讯作者)，Purdue Univ, Coll Vet Med, 625 Harrison St, W Lafayette, IN 47907 USA.
EM kim3315@purdue.edu
OI Kim, Sun Young/0000-0001-8468-163X; Lu, Ming/0000-0002-1135-7174
FU University of Saskatchewan
FX There are no funders to report for this submission. M.L. reported
support for attending meetings and/or travel, travel grant for
presenting the study in the poster session in ACVS 2019 Surgery Summit,
by University of Saskatchewan student travel grant.
CR Brown GA, 2002, J ORTHOP TRAUMA, V16, P347, DOI 10.1097/00005131-200205000-00010
Chana-Rodriguez F, 2016, INJURY, V47, P2507, DOI 10.1016/j.injury.2016.08.027
Choi JY, 2002, INT J ORAL MAX SURG, V31, P23, DOI 10.1054/ijom.2000.0135
Colman KL, 2019, FORENSIC SCI INT, V304, DOI 10.1016/j.forsciint.2019.109963
Cone JA, 2017, AM J VET RES, V78, P900, DOI 10.2460/ajvr.78.8.900
DeCamp CE., 2012, VET SURG SMALL ANIMA, V801, P815
Draffan D, 2009, VET COMP ORTHOPAED, V22, P190, DOI 10.3415/VCOT-08-04-0035
Fahrni S, 2017, FOREN SCI RES, V2, P93, DOI 10.1080/20961790.2017.1334353
Fitzwater KL, 2011, AM J VET RES, V72, P1178, DOI 10.2460/ajvr.72.9.1178
Frisbie DD, 2006, VET COMP ORTHOPAED, V19, P142, DOI 10.1055/s-0038-1632990
Hada T, 2020, MATERIALS, V13, DOI 10.3390/ma13153405
Hurson C, 2007, INJURY, V38, P1158, DOI 10.1016/j.injury.2007.05.020
Ibrahim D, 2009, J CRANIO MAXILL SURG, V37, P167, DOI 10.1016/j.jcms.2008.10.008
Intarapanich NP, 2016, J FORENSIC SCI, V61, P993, DOI 10.1111/1556-4029.13074
Lam G., 2018, VCOT OPEN, V01, pe12
LLINAS A, 1993, J BONE JOINT SURG AM, V75A, P1508, DOI 10.2106/00004623-199310000-00012
Mitsouras MDimitrios, 2017, 3D PRINTING MED PRAC, V5, P23
Oxley B, 2018, VET SURG, V47, P445, DOI 10.1111/vsu.12776
Oxley B, 2017, VET COMP ORTHOPAED, V30, P230, DOI [10.3415/VCOT-16-10-0144, 10.3415/vcot-16-10-0144]
Salmi M, 2013, J CRANIO MAXILL SURG, V41, P603, DOI 10.1016/j.jcms.2012.11.041
Stieger-Vanegas SM, 2015, VET COMP ORTHOPAED, V28, P155, DOI 10.3415/VCOT-14-06-0096
Upex P, 2017, ORTHOP TRAUMATOL-SUR, V103, P331, DOI 10.1016/j.otsr.2016.11.021
Winer JN, 2017, VET SURG, V46, P942, DOI 10.1111/vsu.12683
NR 23
TC 0
Z9 0
U1 0
U2 0
PU GEORG THIEME VERLAG KG
PI STUTTGART
PA RUDIGERSTR 14, D-70469 STUTTGART, GERMANY
SN 0932-0814
EI 2567-6911
J9 VET COMP ORTHOPAED
JI Vet. Comp. Orthop. Traumatol.
DI 10.1055/s-0042-1756517
EA SEP 2022
PG 5
WC Veterinary Sciences; Zoology
WE Science Citation Index Expanded (SCI-EXPANDED)
SC Veterinary Sciences; Zoology
GA 4S1IJ
UT WOS:000857203200003
PM 36150697
DA 2022-10-31
ER
PT J
AU Dall'Ava, L
Hothi, H
Henckel, J
Di Laura, A
Bergiers, S
Shearing, P
Hart, A
AF Dall'Ava, Lorenzo
Hothi, Harry
Henckel, Johann
Di Laura, Anna
Bergiers, Sean
Shearing, Paul
Hart, Alister
TI Dimensional analysis of 3D-printed acetabular cups for hip arthroplasty
using X-ray microcomputed tomography
SO RAPID PROTOTYPING JOURNAL
LA English
DT Article
DE Additive manufacturing; 3D printing; Acetabular cups; Hip arthroplasty;
Microcomputed tomography; Orthopaedic implants
ID COMPUTED-TOMOGRAPHY; BONE INGROWTH; TI6AL4V; CT
AB Purpose Three-dimensional (3D) printing is increasingly used to produce orthopaedic components for hip arthroplasty, such as acetabular cups, which show complex lattice porous structures and shapes. However, limitations on the quality of the final implants are present; thus, investigations are needed to ensure adequate quality and patients safety. X-ray microcomputed tomography (micro-CT) has …
C1 [Dall'Ava, Lorenzo; Bergiers, Sean] Univ Coll London, Inst Orthopaed & Musculoskeletal Sci, Stanmore, Middx, England.
[Hothi, Harry; Henckel, Johann; Di Laura, Anna; Hart, Alister] Royal Natl Orthopaed Hosp, Stanmore, Middx, England.
[Shearing, Paul] UCL, Dept Chem Engn, Electrochem Innovat Lab, London, England.
RP Dall'Ava, L (通讯作者)，Univ Coll London, Inst Orthopaed & Musculoskeletal Sci, Stanmore, Middx, England.
EM lorenzo.dallava.17@ucl.ac.uk
RI ; Hart, Alister/I-2948-2014; Shearing, Paul/K-3114-2013
OI DI Laura, Anna/0000-0002-4212-3741; Hart, Alister/0000-0003-1281-6886;
Shearing, Paul/0000-0002-1387-9531
FU Maurice Hatter Foundation; RNOH Charity; Rosetrees Trust; Stoneygate
Trust
FX The authors are grateful to Dr Francesco Iacoviello for his valuable
help during micro-CT data collection. We also thank Dr Tom Gregory of
the Institute of Archaeology's Wolfson Archaeological Science
Laboratories for his help with SEM analysis. This research study was
funded by The Maurice Hatter Foundation, the RNOH Charity, the Rosetrees
Trust and the Stoneygate Trust and supported by researchers at the
National Institute for Health Research University College London
Hospitals Biomedical Research Centre.
CR [Anonymous], 2011, E157011 ASTM, DOI [10.1520/E1570-11.2, DOI 10.1520/E1570-11.2]
Baril E, 2011, J MATER SCI-MATER M, V22, P1321, DOI 10.1007/s10856-011-4309-4
Bland JM, 1999, STAT METHODS MED RES, V8, P135, DOI 10.1177/096228029900800204
Dall'Ava L, 2019, METALS-BASEL, V9, DOI 10.3390/met9070729
du Plessis A, 2018, 3D PRINT ADDIT MANUF, V5, P227, DOI 10.1089/3dp.2018.0060
du Plessis A, 2016, 3D PRINT ADDIT MANUF, V3, P175, DOI 10.1089/3dp.2016.0012
Gao W, 2015, COMPUT AIDED DESIGN, V69, P65, DOI 10.1016/j.cad.2015.04.001
Heinl P, 2008, ACTA BIOMATER, V4, P1536, DOI 10.1016/j.actbio.2008.03.013
Hildebrand T, 1997, J MICROSC-OXFORD, V185, P67, DOI 10.1046/j.1365-2818.1997.1340694.x
Hrabe NW, 2011, J BIOMED MATER RES B, V99B, P313, DOI 10.1002/jbm.b.31901
Kourra N, 2018, ADDIT MANUF, V22, P146, DOI 10.1016/j.addma.2018.04.033
Kruth JP, 2011, CIRP ANN-MANUF TECHN, V60, P821, DOI 10.1016/j.cirp.2011.05.006
Lou S, 2019, BIO-DES MANUF, V2, P55, DOI 10.1007/s42242-019-00042-x
Marin E, 2010, J MECH BEHAV BIOMED, V3, P373, DOI 10.1016/j.jmbbm.2010.02.001
Mumith A, 2018, BONE JOINT J, V100B, P455, DOI 10.1302/0301-620X.100B4.BJJ-2017-0662.R2
Murr LE, 2018, MATER TECHNOL, V33, P57, DOI 10.1080/10667857.2017.1389052
Murr LE, 2009, J MECH BEHAV BIOMED, V2, P20, DOI 10.1016/j.jmbbm.2008.05.004
Palmquist A, 2017, MICRON, V94, P1, DOI 10.1016/j.micron.2016.11.009
Parthasarathy J, 2010, J MECH BEHAV BIOMED, V3, P249, DOI 10.1016/j.jmbbm.2009.10.006
Shah P., 2016, CASE STUDIES NONDEST, V6, P69, DOI [DOI 10.1016/J.CSNDT.2016.05.008, 10.1016/j.csndt.2016.05.008]
Taniguchi N, 2016, MAT SCI ENG C-MATER, V59, P690, DOI 10.1016/j.msec.2015.10.069
Thompson A, 2016, MEAS SCI TECHNOL, V27, DOI 10.1088/0957-0233/27/7/072001
Van Bael S, 2011, MAT SCI ENG A-STRUCT, V528, P7423, DOI 10.1016/j.msea.2011.06.045
Villarraga-Gomez H, 2018, PRECIS ENG, V51, P291, DOI 10.1016/j.precisioneng.2017.08.021
2017, LANCET HIV, V2017
NR 25
TC 2
Z9 2
U1 1
U2 10
PU EMERALD GROUP PUBLISHING LTD
PI BINGLEY
PA HOWARD HOUSE, WAGON LANE, BINGLEY BD16 1WA, W YORKSHIRE, ENGLAND
SN 1355-2546
EI 1758-7670
J9 RAPID PROTOTYPING J
JI Rapid Prototyping J.
PD JAN 2
PY 2020
VL 26
IS 3
BP 567
EP 576
DI 10.1108/RPJ-06-2019-0175
EA JAN 2020
PG 10
WC Engineering, Mechanical; Materials Science, Multidisciplinary
WE Science Citation Index Expanded (SCI-EXPANDED)
SC Engineering; Materials Science
[truncated: 24,997 more rows]
